# Supplementary material for: Parent-child discrepancies in the report of adolescent emotional and behavioral problems in Taiwan
Source: PLoS One. 2017 Jun 23;12(6):e0178863. doi: 10.1371/journal.pone.0178863 (PMC5482441; doi:10.1371/journal.pone.0178863)
Supplement: S1 Data — (XLSX) [file pone.0178863.s002.xlsx]

## Sheet: Sheet
sex	psex	dage	dedu	djob	mage	medu	mjob	marital	totchild	orderch	CHQ	PBIM_AFF	PBID_AFF	PBIM_OVP	PBID_OVP	PBIM_DEN	PBID_DEN	PBIM_ENC	PBID_ENC	Tcagbeh	Tcandep	Tcattpr	Tcdebeh	Tcsocpr	Tcsoma	Tcthopr	Tcwdraw	Tpagbeh	Tpandep	Tpattpr	Tpdebeh	Tpsocpr	Tpsoma	Tpthopr	Tpwdraw	Tc_agbeh	Tc_andep	Tc_attpr	Tc_debeh	Tc_socpr	Tc_soma	Tc_thopr	Tc_wdraw	Tp_agbeh	Tp_andep	Tp_attpr	Tp_debeh	Tp_socpr	Tp_soma
1	2				42	1	5	2	3	3	5	30	30	0	0	5	7	11	16	9.47368	1	6.6	6	0	0	2	3	7	3.5	11	3	2	1	2.33333	5	53.9126	40.9524	52.0588	60.3704	36.9565	40.3448	51.1111	48.1481	52.7778	51.3889	67.1429	54.5833	49.5652	47.5
1	2	39	1	6	38	1	6	1	2	1	6.54545	26	26	12	12	6	6	13	9	4	5	8.8	2	5	4	3	5	4	2	5	2	2	0	1	5	43.5849	50.4762	58.5294	45.5556	58.6957	54.1379	56.6667	55.5556	47.2222	47.2222	50	50.4167	49.5652	42.5
1	2	42	1	4	42	1	7	1	3	2	4.36364	29	29	14	9	10	10	9	9	6	5	8	3	4	3	4.66667	4	0	2	4	0	4	4.5	1	4	47.3585	50.4762	56.1765	49.2593	54.3478	50.6897	65.9259	51.8519	39.8148	47.2222	47.1429	42.0833	58.2609	65
1	1	38	1	3	35	2	3	1	4	1	5	36	33	6	6	7	8	10	6	8	0	10	6	0	7	7	4	2	1	4	0	1	0	0	4	51.1321	38.5714	62.0588	60.3704	36.9565	64.4828	78.8889	51.8519	43.5185	44.4444	47.1429	42.0833	45.2174	42.5
1	2	41	2	5	40	2	5	1	2	2	5	25	16	9	11	9	8	10	10	4	8	5	1	0	2	2	6	1	0	0	0	0	0	0	1	43.5849	57.619	47.3529	41.8519	36.9565	47.2414	51.1111	59.2593	41.6667	41.6667	35.7143	42.0833	40.8696	42.5
1	2	45	2	5	44	1	4	1	2	2	5	30	20	15	15.1667	12	11	6	6	1	0	3	0	2	2	0	2	1	1	2	0	4	6	0	2	37.9245	38.5714	41.4706	38.1481	45.6522	47.2414	40	44.4444	41.6667	44.4444	41.4286	42.0833	58.2609	72.5
1	2	52	2	6	50	1	7	1	2	2	9	25	13	13	11	19		8		4	2	5	2	3	1	1	2	7	2	6	1	4	2	2	3	43.5849	43.3333	47.3529	45.5556	50	43.7931	45.5556	44.4444	52.7778	47.2222	52.8571	46.25	58.2609	52.5
1	1	50	2	6	46	2	7	1	3	3	6	28	23	32	10	6	12	10	12	7	4	6	4	3	1	0	3	9	3	6	2	3	0	0	1	49.2453	48.0952	50.2941	52.963	50	43.7931	40	48.1481	56.4815	50	52.8571	50.4167	53.913	42.5
1	2	52	2	5	48	2	5	1	3	3	7	27.2727	28	17	17	17	19	1	0	4	4.30769	7.7	2	3	8	2	5	7	4.30769	7	1	2.28571	1	1	5	43.5849	48.8278	55.2941	45.5556	50	67.931	51.1111	55.5556	52.7778	53.6325	55.7143	46.25	50.8075	47.5
1	2	41	3	2	39	3	7	1	2	2	6	30	28	9	4	9	9	6	6	11	3	9	3	4	0	3	1	2	1	2	0	2	0	0	0	56.7925	45.7143	59.1176	49.2593	54.3478	40.3448	56.6667	40.7407	43.5185	44.4444	41.4286	42.0833	49.5652	42.5
1	2	38	4	1	38	4		1	2	1	7	35	32	10	7	21	21	0	0	1	2	2	0	1	0	3	1	8	13	11	3	10	7.875	7	8	37.9245	43.3333	38.5294	38.1481	41.3043	40.3448	56.6667	40.7407	54.6296	77.7778	67.1429	54.5833	84.3478	81.875
1	2	41	5	1	41	4	3	1	2	1	5	30	31	9	6	11	11	4	2	2	3	3	1	2	0	1	6	9	1	5	4	3	3	2	9	39.8113	45.7143	41.4706	41.8519	45.6522	40.3448	45.5556	59.2593	56.4815	44.4444	50	58.75	53.913	57.5
1	2	41	4	3	43	4	3	1	2	2	6	26	36	14	4	13	7	5	4	8	2	2	3	3	4	0	3	10	4	5	2	3	2	0	1	51.1321	43.3333	38.5294	49.2593	50	54.1379	40	48.1481	58.3333	52.7778	50	50.4167	53.913	52.5
1	2	43	5	1	41	4	3	1	2	1	6	31	23	17	15	3	2	17	10	5	2	2	6	3.42857	0	0	1	4	4	1	1	0	2	1	2	45.4717	43.3333	38.5294	60.3704	51.8634	40.3448	40	40.7407	47.2222	52.7778	38.5714	46.25	40.8696	52.5
1	2	43	4	7	38	2	4	1	3	3	8	25	26	1	0	12	12	6	6	5	2	2	2	4	2	0	1	8	4	5	2	4	3	1	3	45.4717	43.3333	38.5294	45.5556	54.3478	47.2414	40	40.7407	54.6296	52.7778	50	50.4167	58.2609	57.5
1	2	42			39			1	1	1	2	35	34.9091	4	9	6	1.16667	18	16	8	0	6	0	1	2	2	2	14	8.61538	12.1	2	4.57143	4	3	6.75	51.1321	38.5714	50.2941	38.1481	41.3043	47.2414	51.1111	44.4444	65.7407	65.5983	70.2857	50.4167	60.7453	62.5
1	2				39	2	5	3	1	1	1	25		18		13	13	11	11	7.36842	3.23077	6	0	2	0	1.16667	3	1	1	2	0	1	1	0	0	49.9404	46.2637	50.2941	38.1481	45.6522	40.3448	46.4815	48.1481	41.6667	44.4444	41.4286	42.0833	45.2174	47.5
1	2				44	1	5	1	2	2	0	28	22	13	11	6	5	9	11	2	0	1	0	0	0	0	1	0	0	0	0	0	0	0	0	39.8113	38.5714	35.5882	38.1481	36.9565	40.3448	40	40.7407	39.8148	41.6667	35.7143	42.0833	40.8696	42.5
1	2	42		8	40		8		3	2	2	25	15	14	19	11	11	5	3	8	11	10	5	4	0	1	5	14	3.23077	9	10	4	0	1.16667	2	51.1321	64.7619	62.0588	56.6667	54.3478	40.3448	45.5556	55.5556	65.7407	50.641	61.4286	83.75	58.2609	42.5
1	2							1	3	1	4	32	33	13	12	17	14	5	1	0	0	1	0	1	0	0	0	12	5	6	3	2	4	0	4	36.0377	38.5714	35.5882	38.1481	41.3043	40.3448	40	37.037	62.037	55.5556	52.8571	54.5833	49.5652	62.5
1	2	40		5	37		7	1	3	1	1	27	27	16.25	17	5	5	10	12	15	5	3	3	5.71429	4	2	3	2	0	6	0	2	0	1	0	64.3396	50.4762	41.4706	49.2593	61.8012	54.1379	51.1111	48.1481	43.5185	41.6667	52.8571	42.0833	49.5652	42.5
1	1	47	1	6	44	1	7	1	2	1	0	29	29	11	3	11	1	10	3.6	0	0	1	0	0	0	0	1	1	0	2.2	0	1	0	0	1	36.0377	38.5714	35.5882	38.1481	36.9565	40.3448	40	40.7407	41.6667	41.6667	42	42.0833	45.2174	42.5
1	2	37	1	5	38	1	6	1	2	1	0	28	31	7	2	13	8	7	6	10	7	3	1	6	0	0	8	10	10	10	3	6	9	0	4	54.9057	55.2381	41.4706	41.8519	63.0435	40.3448	40	66.6667	58.3333	69.4444	64.2857	54.5833	66.9565	87.5
1	2	41	1	5	42	3	2	1	2	1	2	28	0	10	29	12	7	15	3	11	9	5	5	6	1	2	3	5	1	2	1	1	1	1	2	56.7925	60	47.3529	56.6667	63.0435	43.7931	51.1111	48.1481	49.0741	44.4444	41.4286	46.25	45.2174	47.5
1	2	35	1	7	34	1	6	1	2	1	1	35	18	13	8.27273	13	11	6	9	7	7	8	4	5	6	1	4	0	4	2	0	2	6	0	1	49.2453	55.2381	56.1765	52.963	58.6957	61.0345	45.5556	51.8519	39.8148	52.7778	41.4286	42.0833	49.5652	72.5
1	2	44	1	6	39	1	6	1	2	2	0	27	26	18	15	19	21	1	0	5	2	7	1	3	5	1	2	11	4	5	2	7	3	1	1	45.4717	43.3333	53.2353	41.8519	50	57.5862	45.5556	44.4444	60.1852	52.7778	50	50.4167	71.3043	57.5
1	1	44	1	3	40	1	7	1	2	2	1.09091	30	21.8182	17	14	21	12.8333	0	0	5	0	5	2	2	1	0	0	9	2	5	3	2	3	0	0	45.4717	38.5714	47.3529	45.5556	45.6522	43.7931	40	37.037	56.4815	47.2222	50	54.5833	49.5652	57.5
1	2	42	1	5	39	1	5	1	2	2	2	28	23	10	11	12	10	11	14	14	8	7	3	0	1	4	2	3	0	1	0	0	1	0	0	62.4528	57.619	53.2353	49.2593	36.9565	43.7931	62.2222	44.4444	45.3704	41.6667	38.5714	42.0833	40.8696	47.5
1	1	40	1	4	41	1	7	1	2	1	1.09091	29	26	19	19	8	9	11	12	2	0	4	2	1	0	2	2	5	0	4	3	1	2	0	2	39.8113	38.5714	44.4118	45.5556	41.3043	40.3448	51.1111	44.4444	49.0741	41.6667	47.1429	54.5833	45.2174	52.5
1	2	46	1	6	43	2	7	1	2	1	1	26	29	15	13	11	14	6	6	15	14	8	3	4	6	1	8	5.26316	3	2	0	0	3	1	1	64.3396	71.9048	56.1765	49.2593	54.3478	61.0345	45.5556	66.6667	49.5614	50	41.4286	42.0833	40.8696	57.5
1	2	42	1	4	35	1	4	1	2	1	2.4	24	23	17	17	6	10	14	12	8	7	11	3	4	2	3	6	6	3	3	2	0	1	1	3	51.1321	55.2381	65	49.2593	54.3478	47.2414	56.6667	59.2593	50.9259	50	44.2857	50.4167	40.8696	47.5
1	2	48	1	2	50	1	7	1	2	2	1	33	32	14	13	10	9	8	8	5	2	3	1	1	0	1	0	1	0	0	0	1	0	0	0	45.4717	43.3333	41.4706	41.8519	41.3043	40.3448	45.5556	37.037	41.6667	41.6667	35.7143	42.0833	45.2174	42.5
1	1	51	1	8	48	1	4	3	2	2	0	36	36	0	0	14	9	3	4	18	9	6	9	4	3	0	4	8	3	4	3	4	1	0	2	70	60	50.2941	71.4815	54.3478	50.6897	40	51.8519	54.6296	50	47.1429	54.5833	58.2609	47.5
1	2	46	1	3	45	2	7	1	3	3	0	33	33	7	7	9	8	6	8	7	5	5	1	2	4	2	2	6	6	5	2	3	0	0	9	49.2453	50.4762	47.3529	41.8519	45.6522	54.1379	51.1111	44.4444	50.9259	58.3333	50	50.4167	53.913	42.5
1	1	46	1	6	42	1	6	1	3	3	0	24	11	16	20	8	6	8	9	13	5	4	7	2	1	1	4	2	1	1	0	0	1	0	0	60.566	50.4762	44.4118	64.0741	45.6522	43.7931	45.5556	51.8519	43.5185	44.4444	38.5714	42.0833	40.8696	47.5
1	2	43	1		38	1	4	1	3	3	3	31	29	13	13	16	13	2	2	4	0	5	3	2	0	1	4	7.05882	4.30769	9.9	4	2	0	1.16667	5	43.5849	38.5714	47.3529	49.2593	45.6522	40.3448	45.5556	51.8519	52.8867	53.6325	64	58.75	49.5652	42.5
1	2	43	1	7	39	1	7	1	3	2	3	26	23	16	15.1667	14	5	6	18	2	0	1	1	1	0	0	0	2	1	2	1	1	0	0	0	39.8113	38.5714	35.5882	41.8519	41.3043	40.3448	40	37.037	43.5185	44.4444	41.4286	46.25	45.2174	42.5
1	2	45	1	6	35	2	7	1	3	1	0	28	27	14	15	15	16	8	5	5	3	7	2	3	3	1	5	0	0	1	0	0	0	0	0	45.4717	45.7143	53.2353	45.5556	50	50.6897	45.5556	55.5556	39.8148	41.6667	38.5714	42.0833	40.8696	42.5
1	1	41	1	5	36	1	7	1	3	2	4	28	28	7	7	6	8	9	10	3	3	1	2	1	0	0	1	12	14	9	4	8	6	4	8	41.6981	45.7143	35.5882	45.5556	41.3043	40.3448	40	40.7407	62.037	80.5556	61.4286	58.75	75.6522	72.5
1	1	42	1	4	35	1	7	1	3	3	2	29	28.3636	14	11.9167	12	14	6	6	8	6	7	4	9	5	1	2	2	3	6	0	4	0	1	3	51.1321	52.8571	53.2353	52.963	76.087	57.5862	45.5556	44.4444	43.5185	50	52.8571	42.0833	58.2609	42.5
1	2	44	1	5	37	1	5	1	3	3	3	29	29	11	11	10	5	9	6	7	5	6	3	3	1	1	5	4	7	6	2	4	2.57143	1	3	49.2453	50.4762	50.2941	49.2593	50	43.7931	45.5556	55.5556	47.2222	61.1111	52.8571	50.4167	58.2609	55.3571
1	2	40	1	4	38	2	5	1	3	2	0	31.6364	18	6.5	18	8	8	7	7	7	0	3	2	3	0	0	0	11	7	5	3	3	3	0	2	49.2453	38.5714	41.4706	45.5556	50	40.3448	40	37.037	60.1852	61.1111	50	54.5833	53.913	57.5
1	2	46	1	5	46	1	7	1	3	3	2	31	26	23	13	11	12	6	10	11	14	10	3	7	10	5	7	1	0	0	0	0	8	0	0	56.7925	71.9048	62.0588	49.2593	67.3913	74.8276	67.7778	62.963	41.6667	41.6667	35.7143	42.0833	40.8696	82.5
1	1	51	1	3	48	1	3	1	4	4	2	25	27	18	13	11	13	6	6	6	4	4	3	3	2	1	4	2	0	4	0	5	0	0	0	47.3585	48.0952	44.4118	49.2593	50	47.2414	45.5556	51.8519	43.5185	41.6667	47.1429	42.0833	62.6087	42.5
1	1	43	1	6	41	1	7	2	3	3	0	28	31	10	11	8	9	7	10	5	0	5	2	1	6	3	3	2	4	6	3	4	5	2	1	45.4717	38.5714	47.3529	45.5556	41.3043	61.0345	56.6667	48.1481	43.5185	52.7778	52.8571	54.5833	58.2609	67.5
1	1	47	1	6				2	3	3	1	24	24	14	15	7	4	8.4	10	3	1	3	0	1	0	0	1	0	1.07692	2	1	2	0	0	1	41.6981	40.9524	41.4706	38.1481	41.3043	40.3448	40	40.7407	39.8148	44.6581	41.4286	46.25	49.5652	42.5
1	1	41	1	6	37	1	7	2	3	1	0	33	33	1	1	8	8	9	10	0	0	2	3	2	0	0	1	0	0	2	3	2	0	0	1	36.0377	38.5714	38.5294	49.2593	45.6522	40.3448	40	40.7407	39.8148	41.6667	41.4286	54.5833	49.5652	42.5
1	2	53	1	4	48	1	7	2	3	3	0	32	18	11	18	8	8	9	9	4	12	8	1	6	14	3	7	6	8	7	1	5	4	1	3	43.5849	67.1429	56.1765	41.8519	63.0435	88.6207	56.6667	62.963	50.9259	63.8889	55.7143	46.25	62.6087	62.5
1	2	41	2	7	39	2	3	1	1	1	2	35	35	7	6	9	7	14	10	3	4	4	3	2	1	1	6	1	0	1	1	0	0	0	1	41.6981	48.0952	44.4118	49.2593	45.6522	43.7931	45.5556	59.2593	41.6667	41.6667	38.5714	46.25	40.8696	42.5
1	2	41	2	3	40	2	3	1	1	1	2	33	32	15	13	7	8	8	7	6	2	0	2	1	2	0	2	15	6	10	5	2	3	3	4	47.3585	43.3333	32.6471	45.5556	41.3043	47.2414	40	44.4444	67.5926	58.3333	64.2857	62.9167	49.5652	57.5
1	2	44	2	7	42	2	3	1	1	1	2	28	29	16	5	8	2	11	10	3	1	8	2	3	1	2	5	2	3	5	0	4	1	1	4	41.6981	40.9524	56.1765	45.5556	50	43.7931	51.1111	55.5556	43.5185	50	50	42.0833	58.2609	47.5
1	1	55	2	3	51	2	7	1	1	1	0	35	34	11	10	13	13	11	6	11	5	5	5	2	1	1	3	0	3	3	1	2	0	0	1	56.7925	50.4762	47.3529	56.6667	45.6522	43.7931	45.5556	48.1481	39.8148	50	44.2857	46.25	49.5652	42.5
1	2	51	2	5	38	1	5		2	2	2	26	25	12	15	5	10	17	8	0	2	5	0	6	0	0	1	0	3	5	0	1	1	0	1	36.0377	43.3333	47.3529	38.1481	63.0435	40.3448	40	40.7407	39.8148	50	50	42.0833	45.2174	47.5
1	2	41	2	3	42	3	3	1	2	2	0	33	30	8	5	16	18	7	0	0	0	1	1	1	0	0	0	0	1	5	0	3	0	1	1	36.0377	38.5714	35.5882	41.8519	41.3043	40.3448	40	37.037	39.8148	44.4444	50	42.0833	53.913	42.5
1	2	40	2	3	32	2	7	1	2	1	1	36	30	10	9	21	21	0	0	1	3	3	2	2	0	2	3	0	0	1	0	0	0	1	1	37.9245	45.7143	41.4706	45.5556	45.6522	40.3448	51.1111	48.1481	39.8148	41.6667	38.5714	42.0833	40.8696	42.5
1	2	40	2	3	35	2	3	1	2	1	2	30.8571	26	2.16667	4	8	3	8	1	6	2	2	2	4	4	2	4	1	0	0	0	2	0	0	0	47.3585	43.3333	38.5294	45.5556	54.3478	54.1379	51.1111	51.8519	41.6667	41.6667	35.7143	42.0833	49.5652	42.5
1	2	35	2	2	35	1	7	1	2	2	0	25	22	10	7	12	7	11	7	10	5	7	3	1	1	1	4	4	5	7	1	2	0	1	3	54.9057	50.4762	53.2353	49.2593	41.3043	43.7931	45.5556	51.8519	47.2222	55.5556	55.7143	46.25	49.5652	42.5
1	1	39	2	3	37	2	3	1	2	1	4	27	26	16	15	12	10	8	8	6	1	6	2	5	0	1	3	4	9	11	0	6.85714	2	2	3	47.3585	40.9524	50.2941	45.5556	58.6957	40.3448	45.5556	48.1481	47.2222	66.6667	67.1429	42.0833	70.6832	52.5
1	2	43	2	5	40	2	6	1	2	2	0	33	34	11	12	10	6	12	15	4	4	5	0	4	2	0	1	1	0	0	0	0	0	0	0	43.5849	48.0952	47.3529	38.1481	54.3478	47.2414	40	40.7407	41.6667	41.6667	35.7143	42.0833	40.8696	42.5
1	2	48	2	4	45	2	3	1	2	2	1	33	17.4545	0	6	10	5	5	4	11	7	5	5	2	3	3	2	4	2	5.5	0	2	0	1	1	56.7925	55.2381	47.3529	56.6667	45.6522	50.6897	56.6667	44.4444	47.2222	47.2222	51.4286	42.0833	49.5652	42.5
1	2	48	2	7	44	3	3	1	2	2	0	27	24	13	17	16	16	14	9	6	2	6	7	1	0	0	0	11	3	7	3	6	1	1	4	47.3585	43.3333	50.2941	64.0741	41.3043	40.3448	40	37.037	60.1852	50	55.7143	54.5833	66.9565	47.5
1	2	38	2	4	33	2	3	1	2	1	0	24	31	9	6	6	6	10	8	13	4	7	10	5	2	3	4	8	4	5	5	1	0	0	2	60.566	48.0952	53.2353	75.1852	58.6957	47.2414	56.6667	51.8519	54.6296	52.7778	50	62.9167	45.2174	42.5
1	1	39	2	2	38	2	3	1	2	1	0	27	21	6	9.75	6	7	12	3	6	4	2	4	1	0	2	3	2	0	0	0	1	0	0	0	47.3585	48.0952	38.5294	52.963	41.3043	40.3448	51.1111	48.1481	43.5185	41.6667	35.7143	42.0833	45.2174	42.5
1	2	43	2	7	40	2	2	1	2	2	1	28	23	17	14	11	8	11	10	4	6	8	3	2	2	1	10	4	1	2	0	0	0	1	2	43.5849	52.8571	56.1765	49.2593	45.6522	47.2414	45.5556	74.0741	47.2222	44.4444	41.4286	42.0833	40.8696	42.5
1	2	45	2	4	42	2	5	1	2	2	2	32	24	6	6	8	11	8	2	12	8	8	4	4	6	1	8	0	0	0	0	0	0	0	0	58.6792	57.619	56.1765	52.963	54.3478	61.0345	45.5556	66.6667	39.8148	41.6667	35.7143	42.0833	40.8696	42.5
1	2	40	2	3	40	2	3	1	2	2	3	31	12	6	15	7	3.5	9	8	6	2	6	3	3	0	0	5	3	2	5	2	1	1	1	3	47.3585	43.3333	50.2941	49.2593	50	40.3448	40	55.5556	45.3704	47.2222	50	50.4167	45.2174	47.5
1	2	46	2	3	40	1	3	1	2	2	0	32.7273	30	21	15	8	5	9	3	10	2	4.4	2	0	1	2	0	4	0	6	1	2	1	0	0	54.9057	43.3333	45.5882	45.5556	36.9565	43.7931	51.1111	37.037	47.2222	41.6667	52.8571	46.25	49.5652	47.5
1	1	38	2	7	36	2	7	1	2	1	2	30	29.4545	10	11.9167	11	5	11	5	6	3	5	1	4	4	2	1	6	5	9	2	5	2	4	7	47.3585	45.7143	47.3529	41.8519	54.3478	54.1379	51.1111	40.7407	50.9259	55.5556	61.4286	50.4167	62.6087	52.5
1	2	46	2	3	43	2	3	1	2	2	0	28	23	11	10	5	9	16	12	1	2	0	0	2	1	0	1	2	0	1.1	0	0	0	0	0	37.9245	43.3333	32.6471	38.1481	45.6522	43.7931	40	40.7407	43.5185	41.6667	38.8571	42.0833	40.8696	42.5
1	1	38	2	5	35	2	5	1	2	1	0	24	28	17	18	12	3	9	1	4	2	4	1	3	2	1	1	0	1	1	0	0	0	0	0	43.5849	43.3333	44.4118	41.8519	50	47.2414	45.5556	40.7407	39.8148	44.4444	38.5714	42.0833	40.8696	42.5
1	2	42	2	4	38	2	7	1	2	1	0	24	24	16	15	11	14	6	9	0	0	1	0	0	0	0	1	15	3	9	4	4	1	2	5	36.0377	38.5714	35.5882	38.1481	36.9565	40.3448	40	40.7407	67.5926	50	61.4286	58.75	58.2609	47.5
1	1	51	2	3	45	1	3	1	2	2	1	31	27.2727	2	0	10	3	8	0	2	1	1	0	1	0	0	2	2	1	2	1	0	0	1	1	39.8113	40.9524	35.5882	38.1481	41.3043	40.3448	40	44.4444	43.5185	44.4444	41.4286	46.25	40.8696	42.5
1	2	47	2		44	1	3	3	2	2	0	25		21		8	7	12	12	0	2	5	1	2	4	1	1	1	7	4	1	3	2	1	3	36.0377	43.3333	47.3529	41.8519	45.6522	54.1379	45.5556	40.7407	41.6667	61.1111	47.1429	46.25	53.913	52.5
1	1	45	2	4	42	2	3	2	2	1	1	25	25	6	6	14	12	8	5	7	4	7	4	4	0	2	3	4	6	7	1	1	0	2	2	49.2453	48.0952	53.2353	52.963	54.3478	40.3448	51.1111	48.1481	47.2222	58.3333	55.7143	46.25	45.2174	42.5
1	1	45	2	3	41	2		2	2	1	1	26	16	21	10	16	0	3	15	3	2	7.7	2	5	4	0	2	2	2	5	0	2	9	1	4	41.6981	43.3333	55.2941	45.5556	58.6957	54.1379	40	44.4444	43.5185	47.2222	50	42.0833	49.5652	87.5
1	1	51	2	5	45	2	5	2	2	2	1	36	8	6	6	8	15	8	15	15.7895	22	12	9	8	16	6	18	14	15	16	6	10	5	6	8	65.8292	90.9524	67.9412	71.4815	71.7391	95.5172	73.3333	103.704	65.7407	83.3333	81.4286	67.0833	84.3478	67.5
1	2	41	2	3	34	2	7	1	3	1	1	27	26	12	10	21	16	0	0	1	0	0	0	0	1	0	0	1	0	0	0	0	0	0	0	37.9245	38.5714	32.6471	38.1481	36.9565	43.7931	40	37.037	41.6667	41.6667	35.7143	42.0833	40.8696	42.5
1	2	37	2	3	35	3	5	1	3	1	0	26	26	11	11	5	2	9.6	1	13	4	8	6	8	5	1	5	16	5	9	6	7	6	4	6	60.566	48.0952	56.1765	60.3704	71.7391	57.5862	45.5556	55.5556	69.4444	55.5556	61.4286	67.0833	71.3043	72.5
1	1	49	2	3	43	2	5	1	4	3	3	35	17	11	14	8	7	13	8	10	3	6	2.16667	5	1	0	2	3	5	6	2	3	0	1	3	54.9057	45.7143	50.2941	46.1728	58.6957	43.7931	40	44.4444	45.3704	55.5556	52.8571	50.4167	53.913	42.5
1	1	43	2	4	43	2	5	1	3	3	1	28	6	20	25	14	14	6	6	11.5789	14	9	3	3	9	5	6	4	0	3	0	1	0	1	0	57.8848	71.9048	59.1176	49.2593	50	71.3793	67.7778	59.2593	47.2222	41.6667	44.2857	42.0833	45.2174	42.5
1	1	42	2	5	40	1	7	1	3	3	0	24	24	15	16	14	14	13	13	0	0	2	0	2	1	0	0	4	0	3	0	3	1.125	0	0	36.0377	38.5714	38.5294	38.1481	45.6522	43.7931	40	37.037	47.2222	41.6667	44.2857	42.0833	53.913	48.125
1	1	44	2	7	43	1	7	1	3	2	0	28	28	14.0833	14.0833	8.75	6	12	5	2	4	2	0	1	2	1	2	5	4	3	0	3	0	0	3	39.8113	48.0952	38.5294	38.1481	41.3043	47.2414	45.5556	44.4444	49.0741	52.7778	44.2857	42.0833	53.913	42.5
1	2	47	2	3	42	1	7	1	3	2	1	26	26	3	3	8	1	15	6	13	2	6	3.25	4	0	3	2	12	3	5	1	3	0	1	0	60.566	43.3333	50.2941	50.1852	54.3478	40.3448	56.6667	44.4444	62.037	50	50	46.25	53.913	42.5
1	1	42	2	6	38	1	7	1	3	2	0	27	23	19	19	21	14	0	6	12	10	10	9	4	6	4	5	9.47368	5	8	3	3	3	5	7	58.6792	62.381	62.0588	71.4815	54.3478	61.0345	62.2222	55.5556	57.3587	55.5556	58.5714	54.5833	53.913	57.5
1	1	47	2	6	44	1	7	1	3	3	4	28	26	7	14	3	2.33333	13	12	10	7	6	4	2	1	1	7	14	6	7	4	4	1	2	5	54.9057	55.2381	50.2941	52.963	45.6522	43.7931	45.5556	62.963	65.7407	58.3333	55.7143	58.75	58.2609	47.5
1	1	42	2	3	41	2	7	1	3	2	2	34	34	5	4	11	2	12	3	10	3	4	2	3	6	1	3	1	1	5	0	3	3	1	2	54.9057	45.7143	44.4118	45.5556	50	61.0345	45.5556	48.1481	41.6667	44.4444	50	42.0833	53.913	57.5
1	2	38	2	3	37	3	3	1	3	2	2	25	27	21	20	21	21	0	0	0	0	7	1	2	1	3	1	3	6	7	0	4	0	2	4	36.0377	38.5714	53.2353	41.8519	45.6522	43.7931	56.6667	40.7407	45.3704	58.3333	55.7143	42.0833	58.2609	42.5
1	2	46	2	4	46	2	7	1	3	3	0	32	20	13	13	9	13	9	4	4	1	2	1	1	1	3	0	1	0	3	0	0	0	0	0	43.5849	40.9524	38.5294	41.8519	41.3043	43.7931	56.6667	37.037	41.6667	41.6667	44.2857	42.0833	40.8696	42.5
1	2	49	2	3	49	3	3	1	3	3	2	34	21	15	5	11	6	4	9	5	3	2	4	0	4	1	3	7	1	3.3	1	0	1	0	1	45.4717	45.7143	38.5294	52.963	36.9565	54.1379	45.5556	48.1481	52.7778	44.4444	45.1429	46.25	40.8696	47.5
1	1	47	2	4	46	2	4	1	3	3	1	26.1818	26	5	3	9	7	9	11	5	3	4	4	1	1	0	4	0	0	0	0	0	0	0	0	45.4717	45.7143	44.4118	52.963	41.3043	43.7931	40	51.8519	39.8148	41.6667	35.7143	42.0833	40.8696	42.5
1	2	58	2	5	52	2	5	1	3	3	2	25	18	14	12	12	12	16	16	11	16	13	3	10	5	5	8	2	4	8	0	5	1	2	5	56.7925	76.6667	70.8824	49.2593	80.4348	57.5862	67.7778	66.6667	43.5185	52.7778	58.5714	42.0833	62.6087	47.5
1	2	44	3	3	42	3	7	1	1	1	0	30	29	11	12	13	14	4	7	7	3	7	3	4	1	2	3	6	4	7	3	4	1	2	4	49.2453	45.7143	53.2353	49.2593	54.3478	43.7931	51.1111	48.1481	50.9259	52.7778	55.7143	54.5833	58.2609	47.5
1	2	50	3	3	48	4	3	1	1	1	0	35	36	12	11	6	6	10	10	15	4	6	4.33333	6	1	1	3	14	3	10	5	8	1	1	1	64.3396	48.0952	50.2941	54.1975	63.0435	43.7931	45.5556	48.1481	65.7407	50	64.2857	62.9167	75.6522	47.5
1	2	43	3	3	38	2	3	1	2	2	3.6	30	29	10	10	14	6	4	9.6	2	0	1	0	1	4	0	2	8	2.15385	4	0	2	3.375	1	1	39.8113	38.5714	35.5882	38.1481	41.3043	54.1379	40	44.4444	54.6296	47.6496	47.1429	42.0833	49.5652	59.375
1	2	43	3	4	41	2	5	1	2	1	1	24	25	11	5	14	14	8	8	8	9	8	3	7	6	3	2	1	1	0	1	2	2	0	1	51.1321	60	56.1765	49.2593	67.3913	61.0345	56.6667	44.4444	41.6667	44.4444	35.7143	46.25	49.5652	52.5
1	2	42	3	2	40	2	7	1	2	1	0	31	35	18	3	21	21	0	0	7	3	3	2	5	5	0	4	12	1	8	4	6.85714	3	0	3	49.2453	45.7143	41.4706	45.5556	58.6957	57.5862	40	51.8519	62.037	44.4444	58.5714	58.75	70.6832	57.5
1	2	45	3	3	44	3	7	1	2	2	2	25	23	15	7	21	21	0	0	8	3	6	2	3	0	2	1	1	0	2	0	3	0	1	0	51.1321	45.7143	50.2941	45.5556	50	40.3448	51.1111	40.7407	41.6667	41.6667	41.4286	42.0833	53.913	42.5
1	2	46	3	3	43	3	3	1	2	1	0	27	19	4	7	14	14	6	6	0	0	0	0	0	0	0	1	1	0	1	0	0	0	0	3	36.0377	38.5714	32.6471	38.1481	36.9565	40.3448	40	40.7407	41.6667	41.6667	38.5714	42.0833	40.8696	42.5
1	2	44	3	3	41	2	7	1	2	1	3	25	21	19	14	9.33333	7	9	14	12	3	8	6	4	1	3	4	7	1	5	3	1	1	0	2	58.6792	45.7143	56.1765	60.3704	54.3478	43.7931	56.6667	51.8519	52.7778	44.4444	50	54.5833	45.2174	47.5
1	2	45	3	2	41	3	7	1	2	1	0	27	24	19	11	7	7	8	9	8	12	5.5	5	5	3	4	6	0	1	3	0	2	0	0	1	51.1321	67.1429	48.8235	56.6667	58.6957	50.6897	62.2222	59.2593	39.8148	44.4444	44.2857	42.0833	49.5652	42.5
1	2	41	3	3	40	3	3	1	2	2	0	31	34	8	4	10		9		3	0	5	3	5	2	0	2	2	1	3	1	2.28571	0	0	2	41.6981	38.5714	47.3529	49.2593	58.6957	47.2414	40	44.4444	43.5185	44.4444	44.2857	46.25	50.8075	42.5
1	2	45	3	5	44	2	7	1	2	2	0	35	29	8	8	10	0	8	9	4	0	2	2	2	3	1	1	4	4	5	3	2	2	1	3	43.5849	38.5714	38.5294	45.5556	45.6522	50.6897	45.5556	40.7407	47.2222	52.7778	50	54.5833	49.5652	52.5
1	2	52	3	5	39	3	3	1	2	1	4	30	30	13	14	6		11		2	4	3	1	1	3	1	3	1	0	0	0	0	1	0	0	39.8113	48.0952	41.4706	41.8519	41.3043	50.6897	45.5556	48.1481	41.6667	41.6667	35.7143	42.0833	40.8696	47.5
1	1	50	3	3	47	2	7	1	2	2	0	24	13	16	6	14	10	3	7	15	4	7	5	5	0	2	4	3	0	3	2	2	2	1	1	64.3396	48.0952	53.2353	56.6667	58.6957	40.3448	51.1111	51.8519	45.3704	41.6667	44.2857	50.4167	49.5652	52.5
1	2	50	3	3	50	3	7	1	2	1	2	25	25	5	4	11	11	7	6	5	6	4	0	3	1	0	2	1	2	1	1	3	1	0	1	45.4717	52.8571	44.4118	38.1481	50	43.7931	40	44.4444	41.6667	47.2222	38.5714	46.25	53.913	47.5
1	1	51	3	3	50	3	3	1	2	2	0	27	17	11	14	9	7	9	9	11	4	8	1	2	1	3	3	5	2	6	2	3	0	1	1	56.7925	48.0952	56.1765	41.8519	45.6522	43.7931	56.6667	48.1481	49.0741	47.2222	52.8571	50.4167	53.913	42.5
1	2	53	3	2	50	3	7	1	2	2	0	36	36	12	15	13	9	8	9	1	4	1	0	1	0	0	0	4	1	3	1	2	1	0	2	37.9245	48.0952	35.5882	38.1481	41.3043	40.3448	40	37.037	47.2222	44.4444	44.2857	46.25	49.5652	47.5
1	1	52	3	5	46	2	3	1	2	1	1	24	21.8182	14	18	10	12	6	7	15.7895	6.46154	9.77778	4.33333	6.85714	2	1	6	10.5263	1	6	0	4	6	0	0	65.8292	53.956	61.4052	54.1975	66.7702	47.2414	45.5556	59.2593	59.308	44.4444	52.8571	42.0833	58.2609	72.5
1	1	53	3	3	51	3	3	1	2	2	0	31.6364	30	10	11	7	5	9	0	9	5	2	5	2	4	2	6	5.45455	4.2	1.375	0	2.66667	0	3.5	0	53.0189	50.4762	38.5294	56.6667	45.6522	54.1379	51.1111	59.2593	49.9158	53.3333	39.6429	42.0833	52.4638	42.5
1	1	42	3	4	40	2	6	2	2	1	4	27	19	12	10	8	6	8	10	8	6	10	2	2	1	1	3	3	1	2	0	1	0	0	3	51.1321	52.8571	62.0588	45.5556	45.6522	43.7931	45.5556	48.1481	45.3704	44.4444	41.4286	42.0833	45.2174	42.5
1	2	45	3	5	42	3		1	3	2	1	25	15	21	19	10	10	12	12	9	11	11	1	8	9	1	7	1	0	1	0	1	0	0	0	53.0189	64.7619	65	41.8519	71.7391	71.3793	45.5556	62.963	41.6667	41.6667	38.5714	42.0833	45.2174	42.5
1	2	47	3	3	39	3	7	1	3	1	0	25	5	15	21	9	9	7	5	14	8	12	6	2	0	6	3	8	2	4	3	0	0	0	2	62.4528	57.619	67.9412	60.3704	45.6522	40.3448	73.3333	48.1481	54.6296	47.2222	47.1429	54.5833	40.8696	42.5
1	1	45	3	3	39	1	7	1	3	2	1	28	22	7	15.3636	7	8	9	11	9	5	7	4	7	1	0	1	1	0	3	1	2	0	1	1	53.0189	50.4762	53.2353	52.963	67.3913	43.7931	40	40.7407	41.6667	41.6667	44.2857	46.25	49.5652	42.5
1	2	56	3	2	47	4	3	1	3	3	0	34	32	11	12	7	0	8	5	8	9	6	3	1	5	2	4	1	1	6	2	1	3	0	2	51.1321	60	50.2941	49.2593	41.3043	57.5862	51.1111	51.8519	41.6667	44.4444	52.8571	50.4167	45.2174	57.5
1	2	47	4	3	45	3	3	1	1	1	2	32	18	1	3	6	2	10	6	0	0	0	0	0	1	0	0	3	2	3	1	2	3	0	2	36.0377	38.5714	32.6471	38.1481	36.9565	43.7931	40	37.037	45.3704	47.2222	44.2857	46.25	49.5652	57.5
1	1	47	5	3	43	5	3	1	1	1	0	36	36	5	5	15	7	9	2	1	0	2	0	1	0	0	1	0	0	0	0	0	0	0	0	37.9245	38.5714	38.5294	38.1481	41.3043	40.3448	40	40.7407	39.8148	41.6667	35.7143	42.0833	40.8696	42.5
1	2	43	5	2	41	3	3	1	1	1	0	29	26	17	15	9	5	7	0	0	1	2	0	2.28571	0	0	1	3	2	4	1	1	1	1	2	36.0377	40.9524	38.5294	38.1481	46.8944	40.3448	40	40.7407	45.3704	47.2222	47.1429	46.25	45.2174	47.5
1	2	47	4	5	45	4	3	1	1	1	1	32	35	6	5	7	4	13	13	7	4	2	1	2	0	0	3	0	0	1	0	2	0	0	1	49.2453	48.0952	38.5294	41.8519	45.6522	40.3448	40	48.1481	39.8148	41.6667	38.5714	42.0833	49.5652	42.5
1	2	52	5	1	45	3	2	1	1	1	1	33	36	9	6	21	21	0	0	0	0	0	0	0	0	0	0	0	0	0	0	0	0	0	0	36.0377	38.5714	32.6471	38.1481	36.9565	40.3448	40	37.037	39.8148	41.6667	35.7143	42.0833	40.8696	42.5
1	2	50	4	2	48	4	2	1	1	1	0	27	29	8	7	11	5	11	2	13	15	6	5	7	8	3	8	5	2	1	1	3	0	0	0	60.566	74.2857	50.2941	56.6667	67.3913	67.931	56.6667	66.6667	49.0741	47.2222	38.5714	46.25	53.913	42.5
1	2	45	4	1	45	4	3	1	2	2	0	26	28	16	14	14	11	6	7	3	0	2	0	1	2	0	1	2	0	1	0	1	0	0	0	41.6981	38.5714	38.5294	38.1481	41.3043	47.2414	40	40.7407	43.5185	41.6667	38.5714	42.0833	45.2174	42.5
1	1	45	5	1	43	4	3	1	2	1	0	24	24	14	13	10	9	10	10	2	1	2	0	0	0	0	1	3	2	6	1	2	2.25	1	1	39.8113	40.9524	38.5294	38.1481	36.9565	40.3448	40	40.7407	45.3704	47.2222	52.8571	46.25	49.5652	53.75
1	2	44	5	3	44	4	3	1	2	1	3	26	13	20	10	9	11	9	7	12	1	13	9	5	2	1	6	2	0	8	2	2	1	0	1	58.6792	40.9524	70.8824	71.4815	58.6957	47.2414	45.5556	59.2593	43.5185	41.6667	58.5714	50.4167	49.5652	47.5
1	2	40	5	3	43	3	3	1	2	1	1	30	28	12	7	5	2	11	8	7	8	9	0	3	1	2	4	2	3	3	0	2	0	0	1	49.2453	57.619	59.1176	38.1481	50	43.7931	51.1111	51.8519	43.5185	50	44.2857	42.0833	49.5652	42.5
1	2	42	4	3	41	4	3	1	2	1	1	29	29	8	8	7		10		3	2	4	1	1	0	1	3	6	1	1	1	1	2	0	1	41.6981	43.3333	44.4118	41.8519	41.3043	40.3448	45.5556	48.1481	50.9259	44.4444	38.5714	46.25	45.2174	52.5
1	1	48	5	3	45	3	3	1	2	2	2	30	28	11	7	8	8	9	9	6	6	4	5	3	2	0	3	9	6	7	4	4	2	3	6	47.3585	52.8571	44.4118	56.6667	50	47.2414	40	48.1481	56.4815	58.3333	55.7143	58.75	58.2609	52.5
1	2	50	4	5	45	3	3	1	2	2	3	33	33	8	4	7	9	14	12	2	3	5	1	0	0	4	1	0	10	8	0	1	0	3	6	39.8113	45.7143	47.3529	41.8519	36.9565	40.3448	62.2222	40.7407	39.8148	69.4444	58.5714	42.0833	45.2174	42.5
1	2	47	4	2	43	2	3	1	2	2	1	30	10	7	23	8	5	7	14	2	4	3	2	0	3	0	3	1	0	3	0	1	0	0	1	39.8113	48.0952	41.4706	45.5556	36.9565	50.6897	40	48.1481	41.6667	41.6667	44.2857	42.0833	45.2174	42.5
1	1	47	4	3	45	4	3	1	2	2	1	34	34	11	12	11	10	9	8	3	11	6	3	2	8	1	6	3	1	2	2	1	0	1	0	41.6981	64.7619	50.2941	49.2593	45.6522	67.931	45.5556	59.2593	45.3704	44.4444	41.4286	50.4167	45.2174	42.5
1	2	42	5	1	41	5	2	1	2	1	0	36	36	18	18	3	0	17	15	1	0	0	0	0	1	0	0	0	0	0	0	0	0	0	0	37.9245	38.5714	32.6471	38.1481	36.9565	43.7931	40	37.037	39.8148	41.6667	35.7143	42.0833	40.8696	42.5
1	1	46	5	2	43	3	3	1	2	2	0	29	25	16	14	10	10	7	7	9	5	10	2	9	7	3	6	0	0	0	0	1	0	0	0	53.0189	50.4762	62.0588	45.5556	76.087	64.4828	56.6667	59.2593	39.8148	41.6667	35.7143	42.0833	45.2174	42.5
1	2	46	4	3	45	2	7	1	2	1	2	24	17	20	13	9	11	14	16	15	12	3	7	5	11	5	7	10	8	4	3	4	5	2	7	64.3396	67.1429	41.4706	64.0741	58.6957	78.2759	67.7778	62.963	58.3333	63.8889	47.1429	54.5833	58.2609	67.5
1	1	48	4	3	42	2	7	1	2	2	0	27	17	26	22	14	14	6	6	17	11	12	4	6	5	7	5	3	3	5	1	1	0	1	1	68.1132	64.7619	67.9412	52.963	63.0435	57.5862	78.8889	55.5556	45.3704	50	50	46.25	45.2174	42.5
1	2	43	4	2	41	3	7	1	2	2	0	28	30	12	5	9	4	7	1	5	6	2	3	2	4	3	3	0	0	0	0	1	0	0	1	45.4717	52.8571	38.5294	49.2593	45.6522	54.1379	56.6667	48.1481	39.8148	41.6667	35.7143	42.0833	45.2174	42.5
1	2	42	4	3	38	4	3	1	2	1	1	35	29	6	10	10	4	12	2	0	3	0	0	0	0	0	0	1	0	0	0	0	0	1	1	36.0377	45.7143	32.6471	38.1481	36.9565	40.3448	40	37.037	41.6667	41.6667	35.7143	42.0833	40.8696	42.5
1	1	47	4	2	41	4	2	1	2	2	0	25	20	14	10	7	7	9	6	3	2	4	0	3	1	1	4	2	1	7	0	2	0	0	0	41.6981	43.3333	44.4118	38.1481	50	43.7931	45.5556	51.8519	43.5185	44.4444	55.7143	42.0833	49.5652	42.5
1	2	48	4	3	42	4	3	1	2	2	1	31	30	13	15	10	3	18	18	5	3	7	2	1	0	3	3	2	0	1	0	0	0	0	0	45.4717	45.7143	53.2353	45.5556	41.3043	40.3448	56.6667	48.1481	43.5185	41.6667	38.5714	42.0833	40.8696	42.5
1	2	46	5	1	44	3	3	1	2	2	2	30	29	12	11	13		15	12	2	3	3	2	0	1	1	3	4	4	3	2	0	1	1	3	39.8113	45.7143	41.4706	45.5556	36.9565	43.7931	45.5556	48.1481	47.2222	52.7778	44.2857	50.4167	40.8696	47.5
1	2	40	4	3	39	4	3	1	2	1	2	36	36	4	3.25	9	9	7	7	4.21053	3	4	2	0	4.5	1.16667	3.375	1	0	1	0	0	0	1	0	43.9821	45.7143	44.4118	45.5556	36.9565	55.8621	46.4815	49.537	41.6667	41.6667	38.5714	42.0833	40.8696	42.5
1	2	45	4	3	39	3	3	1	2	1	1	25.0909	26	17	16	13	5	7	2	7	5	8	2	5	0	1	5	5	0	1.375	0	0	0	0	0	49.2453	50.4762	56.1765	45.5556	58.6957	40.3448	45.5556	55.5556	49.0741	41.6667	39.6429	42.0833	40.8696	42.5
1	2	50	5	2	50	4	3	1	2	2	0	25	20	18	17	21	20	1	1	1	1	1	0	0	0	0	1	1.81818	1.4	1.375	0	1.33333	0	0	9	37.9245	40.9524	35.5882	38.1481	36.9565	40.3448	40	40.7407	43.1818	45.5556	39.6429	42.0833	46.6667	42.5
1	1	48	4	3	46	3	7	1	2	2	2	32	33	14	14	7	5	9	13	3	7	3	1	5	1	0	2	0	2	3	0	5	1	1	1	41.6981	55.2381	41.4706	41.8519	58.6957	43.7931	40	44.4444	39.8148	47.2222	44.2857	42.0833	62.6087	47.5
1	2	49	4	5	46	2	5	1	2	2	0	28	21	12	13	15	11	10.8	10	2	3	5	1	1	1	1	1	0	0	0	0	0	0	0	0	39.8113	45.7143	47.3529	41.8519	41.3043	43.7931	45.5556	40.7407	39.8148	41.6667	35.7143	42.0833	40.8696	42.5
1	2	50	4	3	48	4	3	1	2	1	2	27	27	10	10	15	3	6	16	8	3	7	4	2	4.5	3	2	0	0	1	0	0	1	0	0	51.1321	45.7143	53.2353	52.963	45.6522	55.8621	56.6667	44.4444	39.8148	41.6667	38.5714	42.0833	40.8696	47.5
1	2	47	5	2	46	3	7	1	2	1	2	34	30	13	17	9	7	11	7	2.10526	1	3	0	3	0	0	1	3	0	3	0	2	0	2	0	40.0099	40.9524	41.4706	38.1481	50	40.3448	40	40.7407	45.3704	41.6667	44.2857	42.0833	49.5652	42.5
1	2	46	4	5	49	4	7	1	2	1	1	29	14	11	9	6	4	9	12	10	8	4	4	1	1	1	7	1	4	2.2	0	2	0	0	7	54.9057	57.619	44.4118	52.963	41.3043	43.7931	45.5556	62.963	41.6667	52.7778	42	42.0833	49.5652	42.5
1	2	55	4	2	52	4	3	3	2	2	3	25	27	20	7	20	20	4	4	11	4	7	6	3	3	5	5	7	0	9	4	4	0	2	5	56.7925	48.0952	53.2353	60.3704	50	50.6897	67.7778	55.5556	52.7778	41.6667	61.4286	58.75	58.2609	42.5
1	2	42	4	3	39	2	3	1	3	1	2	30	18	10.8333	20	9	7	6	7	3	1	5	3	0	0	0	1	0	0	2	0	0	0	0	0	41.6981	40.9524	47.3529	49.2593	36.9565	40.3448	40	40.7407	39.8148	41.6667	41.4286	42.0833	40.8696	42.5
1	2	50	4	3	43	4	3	1	3	2	1	32	32	12	12	6	5	11	9.6	9	4	6	6	2	5	3	4	2	1	1	1	1	0	2	3	53.0189	48.0952	50.2941	60.3704	45.6522	57.5862	56.6667	51.8519	43.5185	44.4444	38.5714	46.25	45.2174	42.5
1	1	49	4	5	49	2		1	3	3	0	34	32	12	13	10	9	12	1	3	5	6	0	4	2	0	3	8	5	8	4	7	4.5	0	3	41.6981	50.4762	50.2941	38.1481	54.3478	47.2414	40	48.1481	54.6296	55.5556	58.5714	58.75	71.3043	65
1	1							3			7	22	5	1	4	9	7	10	11	23	17	11	10	4	6	6	10	14	14	8	12	7	5	7	7	79.434	79.0476	65	75.1852	54.3478	61.0345	73.3333	74.0741	65.7407	80.5556	58.5714	92.0833	71.3043	67.5
1	2	46		4	44		3	1	3	3	8	23	9.81818	10	13	11	15	3.6	7	12	7	12	2	4	9	2	6	16	8	10	3	3	4	3	6	58.6792	55.2381	67.9412	45.5556	54.3478	71.3793	51.1111	59.2593	69.4444	63.8889	64.2857	54.5833	53.913	62.5
1	2	41	1	6	42	1	7	1	2	1	6	21	18	16	14	6	3	12	9	9	4	9	2	2	2	1	1	6	2	8	1	3	0	1	5	53.0189	48.0952	59.1176	45.5556	45.6522	47.2414	45.5556	40.7407	50.9259	47.2222	58.5714	46.25	53.913	42.5
1	2	39	1	7	35	1	7	1	3	2	5	18	8	22.4545	25	11	9	8	5	15	8	9	4	8	8	3	8	10	6	5	3	6	5	2	5	64.3396	57.619	59.1176	52.963	71.7391	67.931	56.6667	66.6667	58.3333	58.3333	50	54.5833	66.9565	67.5
1	2	50	1	6	44	2	6	1	3	3	7					9	9	18	18	5.26316	2	2	0	1	0	3	4	6	7.53846	9	2	4	0	2.33333	4.5	45.9682	43.3333	38.5294	38.1481	41.3043	40.3448	56.6667	51.8519	50.9259	62.6068	61.4286	50.4167	58.2609	42.5
1	2	51	1	2	41	3	3	1	3	3	5	19	17	8	5	21	14	0	6	8	1	9	2	2	4	2	4	1	1	2	0	2	0	0	0	51.1321	40.9524	59.1176	45.5556	45.6522	54.1379	51.1111	51.8519	41.6667	44.4444	41.4286	42.0833	49.5652	42.5
1	1	48	2	4				2	1	1	5	18	24	18	15	6	6	11	8	9.47368	7	8	5	5	4	2	3	3	3	4	4	1	2.25	1	2	53.9126	55.2381	56.1765	56.6667	58.6957	54.1379	51.1111	48.1481	45.3704	50	47.1429	58.75	45.2174	53.75
1	2	43	2	5	43	2	3	1	2	1	6	14	23	17	12	6	7	9	10	7	1	2	3	1	0	0	3	16	10	6	3	5	5	0	5	49.2453	40.9524	38.5294	49.2593	41.3043	40.3448	40	48.1481	69.4444	69.4444	52.8571	54.5833	62.6087	67.5
1	2	41	2	3	39	2	7	1	2	3	5	22	18	15	13	9	8	11	9	2	1	4	3	2	5	1	3	1	0	2	0	1	3	0	1	39.8113	40.9524	44.4118	49.2593	45.6522	57.5862	45.5556	48.1481	41.6667	41.6667	41.4286	42.0833	45.2174	57.5
1	2	45	2	3	40	3	2	1	2	1	5	20	19	16	16	8	7	8	9	6	3	5	3	4	1	1	2	3	4	6	2	4	6	2.33333	8	47.3585	45.7143	47.3529	49.2593	54.3478	43.7931	45.5556	44.4444	45.3704	52.7778	52.8571	50.4167	58.2609	72.5
1	2	39	2	5	35	1	5	1	5	2	5.45455	20	21.8182	21	23	9	10.5	7	10	10	12	9	2	3	7	7	4	6	1.07692	5	3.25	2	1	2	5	54.9057	67.1429	59.1176	45.5556	50	64.4828	78.8889	51.8519	50.9259	44.6581	50	55.625	49.5652	47.5
1	2	49	2	3	43	2	3	1	3	3	9	10	7	16	23.8333	6	4	14	17	1	6	11	1	2	8	4	6	14	12	10	5	2	9	2	5	37.9245	52.8571	65	41.8519	45.6522	67.931	62.2222	59.2593	65.7407	75	64.2857	62.9167	49.5652	87.5
1	2	40	2	7	46	3	3	2	3	1	7	21	20	17	16	13	13	7	6	3	1	1	1	0	0	0	1	0	0	0	1	0	0	0	0	41.6981	40.9524	35.5882	41.8519	36.9565	40.3448	40	40.7407	39.8148	41.6667	35.7143	46.25	40.8696	42.5
1	2	45	3	2	44	3	3	1	2		7	13	19	23	7	7	6	13	17	12	15	5	3	1	6	2	7	1	0	1	0	1	0	0	0	58.6792	74.2857	47.3529	49.2593	41.3043	61.0345	51.1111	62.963	41.6667	41.6667	38.5714	42.0833	45.2174	42.5
1	2	51	3	3	43	2	3	1	2	2	5	19	14	17	15	5	7	14	18	2	2	3	2	1	3	2	3	3	3	2	0	1	4.5	0	1	39.8113	43.3333	41.4706	45.5556	41.3043	50.6897	51.1111	48.1481	45.3704	50	41.4286	42.0833	45.2174	65
1	2	44	4	2	42	3	7	1	2	2	5	22	25	9	9	10	7	11	7	1	0	1	0	0	0	0	1	8	4	4	5	2	2	0	7	37.9245	38.5714	35.5882	38.1481	36.9565	40.3448	40	40.7407	54.6296	52.7778	47.1429	62.9167	49.5652	52.5
1	1		4	3		2	3	2	2	1	7	19	20	5	17	8	11	12	15	6	6	10	2	2	7	1	4	4	1	7	2	1	4	1	0	47.3585	52.8571	62.0588	45.5556	45.6522	64.4828	45.5556	51.8519	47.2222	44.4444	55.7143	50.4167	45.2174	62.5
1	1	49	4	3	44	4	3	1	3	2	6	17	18	18	21	5	4	13	13	15.7895	12	11	9	7	9	6	8	9	5	14	4	11	10.125	2	10	65.8292	67.1429	65	71.4815	67.3913	71.3793	73.3333	66.6667	56.4815	55.5556	75.7143	58.75	88.6957	93.125
1	2	48	5	1	46	3	7	1	4	3	7	7	6	20	22	8	7	8	10	3	8	2	2	0	1	0	4	3	0	1	0	1	1	0	0	41.6981	57.619	38.5294	45.5556	36.9565	43.7931	40	51.8519	45.3704	41.6667	38.5714	42.0833	45.2174	47.5
1	1	41			35			1	1	1	1.5	22.9091	19	7	14	13	21	11	3	2	3	2	4	2	0	0	4	1	0	0	1	1	0	0	2	39.8113	45.7143	38.5294	52.963	45.6522	40.3448	40	51.8519	41.6667	41.6667	35.7143	46.25	45.2174	42.5
1	2				40	1	6	3	1	1	0	20	31	2	4.33333	11	7	9	1	19	5	7	5	6	0	2	3	0	0	3	1	2	1	0	0	71.8868	50.4762	53.2353	56.6667	63.0435	40.3448	51.1111	48.1481	39.8148	41.6667	44.2857	46.25	49.5652	47.5
1	2				50	2	6	2	1	1	1	21	16	21	18	18	9	3	9	4	0	10	2	1	0	4	4	9.09091	12.6	11	8.66667	5.33333	4	3.5	9	43.5849	38.5714	62.0588	45.5556	41.3043	40.3448	62.2222	51.8519	56.6498	76.6667	67.1429	78.1944	64.058	62.5
1	2							1	2	1	4	15	19	18	18	11	11	14	14	8	8	6	7	6	5	1	6	4	1	5	3	4	2	1	0	51.1321	57.619	50.2941	64.0741	63.0435	57.5862	45.5556	59.2593	47.2222	44.4444	50	54.5833	58.2609	52.5
1	2							2			2	19		18	13	7	7	9	6	14	5	7	10	6	4	2.33333	7	13	5	9	5	7	4.5	3	3	62.4528	50.4762	53.2353	75.1852	63.0435	54.1379	52.963	62.963	63.8889	55.5556	61.4286	62.9167	71.3043	65
1	2				41	2	4	3	2	1	2	20	21	11	10	12	8	16	12	4	2	4	2	2	1	0	2	1	0	2	0	0	0	0	3	43.5849	43.3333	44.4118	45.5556	45.6522	43.7931	40	44.4444	41.6667	41.6667	41.4286	42.0833	40.8696	42.5
1	2				35	1	6	2	2	2	2	20	21	17	14	13	6	3	0	5	4	10	9	3	9	2	4	1	0	5	0	2	1	0	0	45.4717	48.0952	62.0588	71.4815	50	71.3793	51.1111	51.8519	41.6667	41.6667	50	42.0833	49.5652	47.5
1	1	46		6	44		7		3	3	1.09091	21	16	17.3333	11.9167	21	17	0	4	8	3	5	1	6	9	2	6	14	8	5	3	6	4	0	5	51.1321	45.7143	47.3529	41.8519	63.0435	71.3793	51.1111	59.2593	65.7407	63.8889	50	54.5833	66.9565	62.5
1	1	45			45							18	18	21	21	10		13		10	4	7	4	2	0	3	0	10	0	2	1	1	0	1	0	54.9057	48.0952	53.2353	52.963	45.6522	40.3448	56.6667	37.037	58.3333	41.6667	41.4286	46.25	45.2174	42.5
1	1							1	3	2	0	18	18	18	18	7	7	11	11	9	2	7	1	2	5	2	5	4	0	5	2	3	1	1	1	53.0189	43.3333	53.2353	41.8519	45.6522	57.5862	51.1111	55.5556	47.2222	41.6667	50	50.4167	53.913	47.5
1	2				50	1	6	2	3	3	4	21		26		7	7	8	6	12	6	9	4	2	1	5	5	6	0	4	4	1	0	4	5	58.6792	52.8571	59.1176	52.963	45.6522	43.7931	67.7778	55.5556	50.9259	41.6667	47.1429	58.75	45.2174	42.5
1	1	38	1	5				2	1	1	3.27273	16.8	17.4545	24	20	11	11	11	7	12.6316	6.46154	5.5	4.33333	2	0	2	5	17	12	14	4	8	6	1	8	59.8709	53.956	48.8235	54.1975	45.6522	40.3448	51.1111	55.5556	71.2963	75	75.7143	58.75	75.6522	72.5
1	2	37	1	5	37	1	5	1	2	2	3	23	21	10	14	8	8	8	7	13	7	11	5	9	5	4	7	6	2	3	3	0	3	0	3	60.566	55.2381	65	56.6667	76.087	57.5862	62.2222	62.963	50.9259	47.2222	44.2857	54.5833	40.8696	57.5
1	2	41	1	5	40	1	7	1	2	2	0					9	7	10	9	9	2	10	4	4	2	1	2	1	1	8	1	4	0	1	3	53.0189	43.3333	62.0588	52.963	54.3478	47.2414	45.5556	44.4444	41.6667	44.4444	58.5714	46.25	58.2609	42.5
1	2	44	1	5	42	1	7	1	2	2	3					8	2	8	4	19	14	11	13	8	9	7	9	7	4	6	1	3	0	1	3	71.8868	71.9048	65	86.2963	71.7391	71.3793	78.8889	70.3704	52.7778	52.7778	52.8571	46.25	53.913	42.5
1	2	44	1	4	42	2	7	1	2	1	2	13	12	24	19	11	6	13	5	13	5	13	6	4	0	3	2	7	3	8	3	1	1	1	2	60.566	50.4762	70.8824	60.3704	54.3478	40.3448	56.6667	44.4444	52.7778	50	58.5714	54.5833	45.2174	47.5
1	1	42	1	5	42	2	3	1	2	1	3	18	20	18	19	9	5	7	1	2	5	5	0	4	3	2	3	0	1.4	0	0	0	1	0	0	39.8113	50.4762	47.3529	38.1481	54.3478	50.6897	51.1111	48.1481	39.8148	45.5556	35.7143	42.0833	40.8696	47.5
1	1	47	1	5	44	1	7	1	2	1	1	22.9091	17	15	17	12	6	5	3	10	9	4	1	6	3	1	7	8	3.23077	6	3	4	2	1.16667	3	54.9057	60	44.4118	41.8519	63.0435	50.6897	45.5556	62.963	54.6296	50.641	52.8571	54.5833	58.2609	52.5
1	1	39	1	3	35	2	4	1	2	2	2	22	19	21	20	8	7	10	11	4	7	10	2	5	9	1	3	6	4	10	2	3	2	1	3	43.5849	55.2381	62.0588	45.5556	58.6957	71.3793	45.5556	48.1481	50.9259	52.7778	64.2857	50.4167	53.913	52.5
1	2	43	1	4	42	1	4	1	2	1	1	15	21	18	18	9	9	6	13	5	0	6	1	3	0	1	4	2	0	5	2	3	0	0	1	45.4717	38.5714	50.2941	41.8519	50	40.3448	45.5556	51.8519	43.5185	41.6667	50	50.4167	53.913	42.5
1	2	40	1	5	40	1	7	1	2	1	0	20.7273	19	6	6	14	13	7	6	3.33333	3	4	4	2	2	1	4	0	0	1	0	0	0	0	0	42.327	45.7143	44.4118	52.963	45.6522	47.2414	45.5556	51.8519	39.8148	41.6667	38.5714	42.0833	40.8696	42.5
1	1	39	1	5	36	1	5	1	2	1	0	18	18	20	20	10	9	7	5	8	7	7	3	1	4.5	2	6	9	5	5	1	0	7.875	3	4	51.1321	55.2381	53.2353	49.2593	41.3043	55.8621	51.1111	59.2593	56.4815	55.5556	50	46.25	40.8696	81.875
1	2	42	1	4	44	2	7	1	2	1	3	23	16	17	14.0833	9	7	6	6	5	0	4	2	1	0	2	1	9	1	1	1	1	0	1	0	45.4717	38.5714	44.4118	45.5556	41.3043	40.3448	51.1111	40.7407	56.4815	44.4444	38.5714	46.25	45.2174	42.5
1	1	38	1	5	38	1	5	1	2	1	3	18	17	19	13	11.6667	14	8.4	4	6	1	4	3	2	2	2	2	12	2	5.5	5	3	0	1	4	47.3585	40.9524	44.4118	49.2593	45.6522	47.2414	51.1111	44.4444	62.037	47.2222	51.4286	62.9167	53.913	42.5
1	2	38	1	7	34	2	7	1	3	1	0	23	20	21	12	9	3	7	1	14	5	8	8	7	2.25	1	2	5	3	5	2	2	0	0	0	62.4528	50.4762	56.1765	67.7778	67.3913	48.1034	45.5556	44.4444	49.0741	50	50	50.4167	49.5652	42.5
1	2	47	1	7	42	1	7	1	3	2	0	23	23	15.3636	16	12	9	15	0	1	3	6	0	3.42857	2	1	1	9	5	9	2	5	0	4	7	37.9245	45.7143	50.2941	38.1481	51.8634	47.2414	45.5556	40.7407	56.4815	55.5556	61.4286	50.4167	62.6087	42.5
1	1	42	1	5	43	1		1	3	3	0	17	19	21	17	11	8	11	7	9	2	4	5	3	0	0	1	7	0	5	2	1	0	0	0	53.0189	43.3333	44.4118	56.6667	50	40.3448	40	40.7407	52.7778	41.6667	50	50.4167	45.2174	42.5
1	2	45	1		40	1		1	3	3	0	18.5455	22.8	20	20.5833	4	2	11	9	16	7	10	5	4	2	1	3	12.6316	4	8	2	4	1	2	2	66.2264	55.2381	62.0588	56.6667	54.3478	47.2414	45.5556	48.1481	63.2066	52.7778	58.5714	50.4167	58.2609	47.5
1	2	40	1	4	39	1	7	1	3	1	0	17	19	14	16.25	12	1	3	0	14	8	8	3	4	4	1	6	4	1	3	0	0	3	0	1	62.4528	57.619	56.1765	49.2593	54.3478	54.1379	45.5556	59.2593	47.2222	44.4444	44.2857	42.0833	40.8696	57.5
1	2	43	1	4	39	1	7	1	3	2	0	23	20	15	12	11	11	6	7	0	0	1	0	0	1	0	0	0	0	3	0	1	0	0	1	36.0377	38.5714	35.5882	38.1481	36.9565	43.7931	40	37.037	39.8148	41.6667	44.2857	42.0833	45.2174	42.5
1	2	41	1	5	34	2	7	1	3	1	1					16	11	1	7	0	0	1	2	0	0	0	0	5	5	8	0	0	1.125	1	5	36.0377	38.5714	35.5882	45.5556	36.9565	40.3448	40	37.037	49.0741	55.5556	58.5714	42.0833	40.8696	48.125
1	1	42	1	7	37	1	7	1	3	2	0	18	16	14	1	7	13	8	13	16	7	11	5	4	2	5	4	14	6	11	7	8	1	6	5	66.2264	55.2381	65	56.6667	54.3478	47.2414	67.7778	51.8519	65.7407	58.3333	67.1429	71.25	75.6522	47.5
1	2	40	1	6	38	2	5	1	3	1	1	17	19	20	14	12	8	4	4	2	1	1	5	2	2	1	3	9	4	4	5	5	9	0	5	39.8113	40.9524	35.5882	56.6667	45.6522	47.2414	45.5556	48.1481	56.4815	52.7778	47.1429	62.9167	62.6087	87.5
1	1	45	1	4	45	2	7	1	3	3	0	20	19	13	13	1	1	18	12	22	11	14	12	9	9	6	5	12	4	11	1.08333	6	4.5	1	1	77.5472	64.7619	73.8235	82.5926	76.087	71.3793	73.3333	55.5556	62.037	52.7778	67.1429	46.5972	66.9565	65
1	1	34	1	2	34	2		1	3	2	3	16	21	15	16	7	8	11	11	2	1	6	1	2	3	0	2	5	0	5	2	4	1	0	1	39.8113	40.9524	50.2941	41.8519	45.6522	50.6897	40	44.4444	49.0741	41.6667	50	50.4167	58.2609	47.5
1	1	42	1	7	42	1	7	1	3	2	2	20	21	20	18	8	6	12	10	1	3	4	3	3	2	0	1	10	11.8462	9	4.33333	4	2	2	7	37.9245	45.7143	44.4118	49.2593	50	47.2414	40	40.7407	58.3333	74.5726	61.4286	60.1389	58.2609	52.5
1	2	45	1	5	39	1	7	1	3	2		23	24	9	16	7	11	11	11	13.6842	2	9	1	5	6	3	4	12.6316	5.38462	9	4	3.42857	1	3	4	61.857	43.3333	59.1176	41.8519	58.6957	61.0345	56.6667	51.8519	63.2066	56.6239	61.4286	58.75	55.7764	47.5
1	2	49	1	3	44	1	5	1	3	3	0	23	18	11	19	7	9	9	5	0	0	4	0	0	1	3	2	0	1	2	0	0	0	0	0	36.0377	38.5714	44.4118	38.1481	36.9565	43.7931	56.6667	44.4444	39.8148	44.4444	41.4286	42.0833	40.8696	42.5
1	2	44	1	3	42	1	3	1	3	2	1	16	23	21	14	9	7	11	7	8	2	8	7	3	0	1	4	5	1	6	3	2	2	1	3	51.1321	43.3333	56.1765	64.0741	50	40.3448	45.5556	51.8519	49.0741	44.4444	52.8571	54.5833	49.5652	52.5
1	2	40	1	6	38	2	7	1	4	2	1	20	20	15	17	13	0	6	14	6	3	6	1	2	3	2	2	7	7	9	2	6	9	2	5	47.3585	45.7143	50.2941	41.8519	45.6522	50.6897	51.1111	44.4444	52.7778	61.1111	61.4286	50.4167	66.9565	87.5
1	2	45	1	5	42	1	4	1	3	3	1	4	0	20	21	12	8	12	14	1	0	5	4	3	1	1	3	11	4	9	3	6	0	2	4	37.9245	38.5714	47.3529	52.963	50	43.7931	45.5556	48.1481	60.1852	52.7778	61.4286	54.5833	66.9565	42.5
1	2	37	1	4	37	1	7	1	3	1	4	15	18	24	20	11	12	6	9	10	21	11	3	7	4	2	9	7	7	7	1	4	0	0	4	54.9057	88.5714	65	49.2593	67.3913	54.1379	51.1111	70.3704	52.7778	61.1111	55.7143	46.25	58.2609	42.5
1	2	39	1	4	38	1	7	1	3	3	2	22	17	13	13	8	7	7	8	13	5	9	3	5	3	3	3	5	2	7	2	3	0	1	5	60.566	50.4762	59.1176	49.2593	58.6957	50.6897	56.6667	48.1481	49.0741	47.2222	55.7143	50.4167	53.913	42.5
1	2	49	1	3	45	1	7	1	3	3	0	23	14	11	10	17	6	1	12	11	10	7	6	8	4	2	9	0	1	3	0	2	0	0	2	56.7925	62.381	53.2353	60.3704	71.7391	54.1379	51.1111	70.3704	39.8148	44.4444	44.2857	42.0833	49.5652	42.5
1	1		1	6		2	7	1	5	5	4	20	18	15	19	6	3	18	17	13	3	6	6	6	2	2	4	1	0	3	0	1	0	0	0	60.566	45.7143	50.2941	60.3704	63.0435	47.2414	51.1111	51.8519	41.6667	41.6667	44.2857	42.0833	45.2174	42.5
1	2	46	1	4	42	1	4	1	3	3	0	19	18	20	19	10	10	10	9	14	13	10	6	8	4	6	9	5	0	8	0	4	0	2	4.5	62.4528	69.5238	62.0588	60.3704	71.7391	54.1379	73.3333	70.3704	49.0741	41.6667	58.5714	42.0833	58.2609	42.5
1	2	48	1	6	47	2	5	1	3	3	2	21.8182	25	23	20	13	9	9	7	7	3	7	1	5	1	1	4	8	3	10	2	6	1	3	1	49.2453	45.7143	53.2353	41.8519	58.6957	43.7931	45.5556	51.8519	54.6296	50	64.2857	50.4167	66.9565	47.5
1	1	50	1		47	1	5	1	3	3	2	18	24	18	13	12	5	14	4	9	3	5	5	1	0	1	3	5.26316	1.07692	5.5	1	2.66667	1.8	0	0	53.0189	45.7143	47.3529	56.6667	41.3043	40.3448	45.5556	48.1481	49.5614	44.6581	51.4286	46.25	52.4638	51.5
1	2	52	1	5	48	1	5	1	3	3	1	9	10	28	21	14	14	6	6	7	11	7	5	1	18	8	10	2	2	2	0	2	6	0	0	49.2453	64.7619	53.2353	56.6667	41.3043	102.414	84.4444	74.0741	43.5185	47.2222	41.4286	42.0833	49.5652	72.5
1	1	57	1	6	54	1	6	1	4	4	2	17	16	18	15	10	9	10	10	16	9	9	11	6	6.75	3	5	12	10	12	5	6	5	5.83333	4	66.2264	60	59.1176	78.8889	63.0435	63.6207	56.6667	55.5556	62.037	69.4444	70	62.9167	66.9565	67.5
1	2	55	1	4	53	1	7	1	3	3	3	21	11	19	24	7	6	9.6	7	17	9	10	4	5	3	3	3	8	5	7	5	2	3.375	1.16667	3	68.1132	60	62.0588	52.963	58.6957	50.6897	56.6667	48.1481	54.6296	55.5556	55.7143	62.9167	49.5652	59.375
1	2	44	1	5	43	2	3	2	4	4	0	21	16	18	14	7	13	12	6	5	8	10	2	4	3	1	4	7	0	6	2	4	2	0	0	45.4717	57.619	62.0588	45.5556	54.3478	50.6897	45.5556	51.8519	52.7778	41.6667	52.8571	50.4167	58.2609	52.5
1	1	48	1	6				3	5	5	0	20	19	10	13	7	3	9	1	2	0	3.3	0	1	3	2	2	5	4	6	3	3	1	2	0	39.8113	38.5714	42.3529	38.1481	41.3043	50.6897	51.1111	44.4444	49.0741	52.7778	52.8571	54.5833	53.913	47.5
1	2	52	1	5	48	1	7	2	3	3	1	20	20	13	13	10	12	8	6	7	2	3	3	1	5	1	2	6	2	6	2	2	4	1	3	49.2453	43.3333	41.4706	49.2593	41.3043	57.5862	45.5556	44.4444	50.9259	47.2222	52.8571	50.4167	49.5652	62.5
1	1	44	2	4	37	1	5	1	1	1	3	23	18	14	16	7	7	10	12	12	1	9	5	4	0	1	2	4	0	3	1	5	5	0	2	58.6792	40.9524	59.1176	56.6667	54.3478	40.3448	45.5556	44.4444	47.2222	41.6667	44.2857	46.25	62.6087	67.5
1	1	41	2	3				2	1	1	3		8		16	10	7	7	3	7	9	5	3	3	1	1	3	9	8	7	8	3	0	3	5	49.2453	60	47.3529	49.2593	50	43.7931	45.5556	48.1481	56.4815	63.8889	55.7143	75.4167	53.913	42.5
1	2	43	2		47	2	3	2	1	1	0	22		27		12	4	15	2	10	2	7	7	4	5	2	5	14.7368	4	6	5	2	4.5	0	2	54.9057	43.3333	53.2353	64.0741	54.3478	57.5862	51.1111	55.5556	67.1053	52.7778	52.8571	62.9167	49.5652	65
1	2		2		50	1			2	2	3	19	26	21	11	9	8	12	18	10	15	12	1	5	3	2	7	3	0	2	0	0	1	0	1	54.9057	74.2857	67.9412	41.8519	58.6957	50.6897	51.1111	62.963	45.3704	41.6667	41.4286	42.0833	40.8696	47.5
1	1	46	2	3	42	3	3	1	2	2	0	17	33	17	2	14	14	6	6	4	1	3	0	1	0	0	1	0	0	0	0	0	0	0	0	43.5849	40.9524	41.4706	38.1481	41.3043	40.3448	40	40.7407	39.8148	41.6667	35.7143	42.0833	40.8696	42.5
1	2	41	2	3	39	1	7	1	2	1	1	14.1818	16	12	11	5	3	11	3	1	0	5.5	0	1	0	5	0	0	0	1	0	1	0	0	0	37.9245	38.5714	48.8235	38.1481	41.3043	40.3448	67.7778	37.037	39.8148	41.6667	38.5714	42.0833	45.2174	42.5
1	1	41	2	5	37	4	5	1	2	1	0	23	33	13	6	10	13	7	12	2	5	2	2	2	3	0	2	7	2	3	0	3	1	1	2	39.8113	50.4762	38.5294	45.5556	45.6522	50.6897	40	44.4444	52.7778	47.2222	44.2857	42.0833	53.913	47.5
1	2	45	2	2	39	3	7	1	2	1	0	11	17	23	27	7	21	11	0	17	15	10	8	8	2	2	10	3	1	6	1	3	0	1	1	68.1132	74.2857	62.0588	67.7778	71.7391	47.2414	51.1111	74.0741	45.3704	44.4444	52.8571	46.25	53.913	42.5
1	1	39	2	5	39	1	7	1	2	1	0	22	20.7273	20	21	15	8	3	5	6	2	6	3	2	0	3	3	3	0	1	1	2	0	0	2	47.3585	43.3333	50.2941	49.2593	45.6522	40.3448	56.6667	48.1481	45.3704	41.6667	38.5714	46.25	49.5652	42.5
1	2	44	2	3	40	2	3	1	2	1	0	19	12	7	8	7	7	12	14	7	2	5	2	1	1	1	4	5	1	4	1	1	4.5	0	3	49.2453	43.3333	47.3529	45.5556	41.3043	43.7931	45.5556	51.8519	49.0741	44.4444	47.1429	46.25	45.2174	65
1	1	48	2	3	43	2	5	1	2	2	3	17	19	19	16	8	2	8	6	3	5	6	0	0	2	1	6	6	1	7	5	4	7	1.16667	2	41.6981	50.4762	50.2941	38.1481	36.9565	47.2414	45.5556	59.2593	50.9259	44.4444	55.7143	62.9167	58.2609	77.5
1	1	42	2	1	41	1	7	1	2	2	0	19	18	21	21	11	8	10	2	1.05263	0	2	0	0	1	0	0	2	1	2	1	1	3	0	1	38.0238	38.5714	38.5294	38.1481	36.9565	43.7931	40	37.037	43.5185	44.4444	41.4286	46.25	45.2174	57.5
1	1	37	2	5	37	2	7	1	2	2	0	20	17	22	21	17	6	15	12	4	1	1	0	4	2	0	1	7	5	12	1	9	0	4	6	43.5849	40.9524	35.5882	38.1481	54.3478	47.2414	40	40.7407	52.7778	55.5556	70	46.25	80	42.5
1	2	40	2	4	34	2	3	1	2	1	0	23	22	18	18	8	8	11	11	4	0	2	2	2	0	0	0	7	0	7	2	4	3	1	2	43.5849	38.5714	38.5294	45.5556	45.6522	40.3448	40	37.037	52.7778	41.6667	55.7143	50.4167	58.2609	57.5
1	2	40	2	6	38	2	7	1	2	1	0	18	0	19	21	10	7	9	6	12	5	10	2	6	1	5	3	4	0	5	0	3	1	1	0	58.6792	50.4762	62.0588	45.5556	63.0435	43.7931	67.7778	48.1481	47.2222	41.6667	50	42.0833	53.913	47.5
1	2	45	2	3	42	3	3	1	2	1	0	23	29	15	10	15	17	0	3	7	0	4	3	3	1	0	1	6	2	2	2	0	1	0	2	49.2453	38.5714	44.4118	49.2593	50	43.7931	40	40.7407	50.9259	47.2222	41.4286	50.4167	40.8696	47.5
1	2	43	2	3	41	2	3	1	2	1	1	22	31	18	17	11	9	7	10	7	10	11	8	9	5	2	5	16.8421	3	12	6.5	10	0	0	1	49.2453	62.381	65	67.7778	76.087	57.5862	51.1111	55.5556	71.0039	50	70	69.1667	84.3478	42.5
1	2	45	2	4	45	2	7	1	2	2	0	15	15	15	6	10	6	6	12	2	2	3	2	1	1	1	5	6.31579	3	9.625	1	3	0	0	2.25	39.8113	43.3333	41.4706	45.5556	41.3043	43.7931	45.5556	55.5556	51.5107	50	63.2143	46.25	53.913	42.5
1	2	43	2	5	43	1	7	1	2	1	2	19.6364	6.54545	21	18	11	8	5	6	8	4	6	4	4	4	2	2	2	1	1	0	2	0	0	0	51.1321	48.0952	50.2941	52.963	54.3478	54.1379	51.1111	44.4444	43.5185	44.4444	38.5714	42.0833	49.5652	42.5
1	2	45	2	5	42	2	4	1	2	2	1	17	13	12	24	7	6	9	9	14	5	2	3	3	5	1	1	2	0	3	0	4	0	0	0	62.4528	50.4762	38.5294	49.2593	50	57.5862	45.5556	40.7407	43.5185	41.6667	44.2857	42.0833	58.2609	42.5
1	2	41	2	3	40	2	7	1	2	2	1	15	13.0909	23	5	10	11	6	6	5	1	3	7	3	2	0	3	5	4	6	2	0	0	1	4	45.4717	40.9524	41.4706	64.0741	50	47.2414	40	48.1481	49.0741	52.7778	52.8571	50.4167	40.8696	42.5
1	1	37	2	4	33	2	4	1	2	1	0	21	24	10	5	12	10	9	10	11	3	6	5	1	5	3	7	3	0	3	2	1	0	0	1	56.7925	45.7143	50.2941	56.6667	41.3043	57.5862	56.6667	62.963	45.3704	41.6667	44.2857	50.4167	45.2174	42.5
1	2	46	2	3	47	2	3	1	2	2	0	23	23	13	12	0	14	16	6	2	2	5	1	1	0	1	0	2	2	7	1	3	0	1	1	39.8113	43.3333	47.3529	41.8519	41.3043	40.3448	45.5556	37.037	43.5185	47.2222	55.7143	46.25	53.913	42.5
1	2	49	2	2	46	4	2	1	2	2	4	20	15	15	15	8	3	16	16	5	3	6	2	2	1	0	1	4	3	6	1	3	0	1	0	45.4717	45.7143	50.2941	45.5556	45.6522	43.7931	40	40.7407	47.2222	50	52.8571	46.25	53.913	42.5
1	2	54	2	3	50	1	7	1	2	2	1	19	25.0909	11	8	12	7	10	2	2.10526	1.07692	3.3	4	5	0	1	3	1	0	1	2	1	0	0	2	40.0099	41.1355	42.3529	52.963	58.6957	40.3448	45.5556	48.1481	41.6667	41.6667	38.5714	50.4167	45.2174	42.5
1	2	39	2	4	42	2	3	2	2	1	1	18	15	28	26	8	9	9	13	15	7	10	6	3	5	2	7	2	0	2.2	2	0	1.5	0	0	64.3396	55.2381	62.0588	60.3704	50	57.5862	51.1111	62.963	43.5185	41.6667	42	50.4167	40.8696	50
1	1	43	2	5	44	2	5	1	3	1	0	20	34	16	15	6	6	11	14	16	9	8	4	9	8	8	6	8.42105	1	5	2	4	3	1	2	66.2264	60	56.1765	52.963	76.087	67.931	84.4444	59.2593	55.4094	44.4444	50	50.4167	58.2609	57.5
1	2	48	2	4	44	2	4	1	3	2	0	21	15	7	0	12	7	17	12	22	14	9	10	7	4	3	5	5.26316	5	4	5.41667	0	9	2	2	77.5472	71.9048	59.1176	75.1852	67.3913	54.1379	56.6667	55.5556	49.5614	55.5556	47.1429	64.6528	40.8696	87.5
1	1	48	2	3	41	2	7	1	4	3	0	21	21	11	9	8	9	10	4	14	8	8	2	4	6	2	7	1	5	5	0	5	7.875	1	3	62.4528	57.619	56.1765	45.5556	54.3478	61.0345	51.1111	62.963	41.6667	55.5556	50	42.0833	62.6087	81.875
1	1	48	2	6	44	1	7	1	3	3	2	18	21	19	18	9	10	8	8	5.88235	3	7	2	1	2.25	3	4	3	9	10	4	5.33333	4	1	6	47.1365	45.7143	53.2353	45.5556	41.3043	48.1034	56.6667	51.8519	45.3704	66.6667	64.2857	58.75	64.058	62.5
1	1	50	2	5	43	1	7	1	3	2	0	20.7273	18	14.0833	21.6667	7	2	10	3	3	9	9	2	6	2	2	6	2	0	3	0	1	0	0	0	41.6981	60	59.1176	45.5556	63.0435	47.2414	51.1111	59.2593	43.5185	41.6667	44.2857	42.0833	45.2174	42.5
1	2	38	2	7	33	2	7	1	3	1	2	17	0	16.25	20	8	13	8	6	13	13	13	7	9	4	12	7	18	2	8	8	5	2.25	2	2	60.566	69.5238	70.8824	64.0741	76.087	54.1379	106.667	62.963	73.1481	47.2222	58.5714	75.4167	62.6087	53.75
1	1	40	2	3	38	2	3	1	3	2	3	21	19	20	18	12	7	4	14	9	6	5	2	4	4	1	5	5	12	8	2	4	7	2	8	53.0189	52.8571	47.3529	45.5556	54.3478	54.1379	45.5556	55.5556	49.0741	75	58.5714	50.4167	58.2609	77.5
1	1	47	2	7	44	1	7	1	3	3	0	21	20	15	14	13	13	10	11	13	8	7	7	4	3	2	5	2	1	5	1	4	0	0	1	60.566	57.619	53.2353	64.0741	54.3478	50.6897	51.1111	55.5556	43.5185	44.4444	50	46.25	58.2609	42.5
1	2	38	2	3	36	2	7	1	3	1	2	15	7.63636	2	20	9	0	8	8	17	3	6	6	0	0	1	5	14	5	9	5	4	0	0	2	68.1132	45.7143	50.2941	60.3704	36.9565	40.3448	45.5556	55.5556	65.7407	55.5556	61.4286	62.9167	58.2609	42.5
1	2	41	2	3	37	2	5	1	3	1	0					9	8	12	11	12	7	7	4	5	2	2	3	7	9	7	2	5	2	1	3	58.6792	55.2381	53.2353	52.963	58.6957	47.2414	51.1111	48.1481	52.7778	66.6667	55.7143	50.4167	62.6087	52.5
1	2	44	2	2	38	2	3	1	3	3	2	23	26	14	19	21	21	0	1	9	5	10	5	5	4	1	5	2	1	4	1	3	0	0	0	53.0189	50.4762	62.0588	56.6667	58.6957	54.1379	45.5556	55.5556	43.5185	44.4444	47.1429	46.25	53.913	42.5
1	1	32	2	3	30	2	3	1	3	1	1	23	20	6	6	9	8	6	1	1	1	2	0	1	1	1	3	5	0	1	1	1	0	0	2	37.9245	40.9524	38.5294	38.1481	41.3043	43.7931	45.5556	48.1481	49.0741	41.6667	38.5714	46.25	45.2174	42.5
1	1	46	2	3	43	1	7	1	3	1	2	19	17	18	13	14	14	2	2	7	7	6	3	3	3	0	4	1.05263	0	5	0	3	1	2	5	49.2453	55.2381	50.2941	49.2593	50	50.6897	40	51.8519	41.7641	41.6667	50	42.0833	53.913	47.5
1	1	46	2	3	42	2	3	1	3	2	0	8	21	27	22	15	16.8	6	6	15	11	9	4	6	2	5	2	13	6	8	10	5	0	5	8	64.3396	64.7619	59.1176	52.963	63.0435	47.2414	67.7778	44.4444	63.8889	58.3333	58.5714	83.75	62.6087	42.5
1	2	45	2	5	41	2	3	1	3	1	1	22	12	6	4	10	12	12	8	11	5	4	2	1	3	0	5	1	1	2	0	0	0	0	1	56.7925	50.4762	44.4118	45.5556	41.3043	50.6897	40	55.5556	41.6667	44.4444	41.4286	42.0833	40.8696	42.5
1	1	47	2	4	47	2	3	1	3	3	1	19	15	11	16	11	6	10	10	1	0	3	0	1	1	0	1	2	0	2	1	1	0	0	1	37.9245	38.5714	41.4706	38.1481	41.3043	43.7931	40	40.7407	43.5185	41.6667	41.4286	46.25	45.2174	42.5
1	2	53	2	5	50	2	7	1	3	1	0	11	18	19	17	7		10		4	0	2	0	1	1.125	0	1	8	3	6	3	2	0	1	3	43.5849	38.5714	38.5294	38.1481	41.3043	44.2241	40	40.7407	54.6296	50	52.8571	54.5833	49.5652	42.5
1	1	52	2	3	48	3	3	1	3	3	0	16	18	29	19	5	2	11	10	9	7	4	4	3	2	3	4	2	0	2	2	1	0	2	2	53.0189	55.2381	44.4118	52.963	50	47.2414	56.6667	51.8519	43.5185	41.6667	41.4286	50.4167	45.2174	42.5
1	2	51	2	6	47	2	5	1	3	3	0	11	0	26	18	4	8	13	9	7	9	10	4	3	4.5	7	7	0	2	1	0	3	0	0	2	49.2453	60	62.0588	52.963	50	55.8621	78.8889	62.963	39.8148	47.2222	38.5714	42.0833	53.913	42.5
1	1	47	3	4	42	2	5	1	1	1	2	13	10.9091	10	10	7	1	8	6	1	2	2	0	2	0	1	2	6	2	3	0	2	1	1	3	37.9245	43.3333	38.5294	38.1481	45.6522	40.3448	45.5556	44.4444	50.9259	47.2222	44.2857	42.0833	49.5652	47.5
1	2	49	3	3	43	2	7	1	1	1	0	21	26	6	6	9	10	12	18	16	6	6	6	7	4	1	6	5	1	1	1	4	3	0	1	66.2264	52.8571	50.2941	60.3704	67.3913	54.1379	45.5556	59.2593	49.0741	44.4444	38.5714	46.25	58.2609	57.5
1	2	40	3		39	2	3	1	1		3.27273	13	16	21	22	6	6	14	16	4	5	6	3	1	3	2	3	5	1	3	0	0	3	0	1	43.5849	50.4762	50.2941	49.2593	41.3043	50.6897	51.1111	48.1481	49.0741	44.4444	44.2857	42.0833	40.8696	57.5
1	1	39	3	2				2	1		0		36		5	9	10	7	9	1	2	0	1	0	0	0	0	1	2	0	0	0	1	0	0	37.9245	43.3333	32.6471	41.8519	36.9565	40.3448	40	37.037	41.6667	47.2222	35.7143	42.0833	40.8696	47.5
1	2	43	3	3	42	2	5	1	2	1	1	22	21	13	14	11	9	6	10	3	2	3	1	2	0	0	1	0	0	1	0	0	0	0	4	41.6981	43.3333	41.4706	41.8519	45.6522	40.3448	40	40.7407	39.8148	41.6667	38.5714	42.0833	40.8696	42.5
1	1	42	3	5	38	2	3	1	2	1	4	21	23	16	4	8	7	11	6	1	1	3	3	3	0	1	2	2	5	4	0	3	0	1	1	37.9245	40.9524	41.4706	49.2593	50	40.3448	45.5556	44.4444	43.5185	55.5556	47.1429	42.0833	53.913	42.5
1	2	46	3	3	42	2	7	1	2	2	2	17	21	11	13	17	19	9	5	3	1	4	2	2	1	1	3	1	0	0	0	0	1	0	0	41.6981	40.9524	44.4118	45.5556	45.6522	43.7931	45.5556	48.1481	41.6667	41.6667	35.7143	42.0833	40.8696	47.5
1	1	40	3	3	40	3	6	1	2	1	1	16	15	13	18	12	7	10	14	10	5	6	3	2	8	1	12	0	1	2	0	0	0	0	2	54.9057	50.4762	50.2941	49.2593	45.6522	67.931	45.5556	81.4815	39.8148	44.4444	41.4286	42.0833	40.8696	42.5
1	2	43	3	2	41	3	7	1	2	1	1	16	25	17	8	8	8	11	11	1	2	2	1	0	9	0	1	10	2	6	1	0	3	0	3	37.9245	43.3333	38.5294	41.8519	36.9565	71.3793	40	40.7407	58.3333	47.2222	52.8571	46.25	40.8696	57.5
1	1	45	3	4	42	1	4	1	2	2	0	20	20	12	15	11	11	7	15	11	7	8	5	6	5	4	5	2	0	4	1	3	3	0	1	56.7925	55.2381	56.1765	56.6667	63.0435	57.5862	62.2222	55.5556	43.5185	41.6667	47.1429	46.25	53.913	57.5
1	1	43	3	2	36	3	3	1	2	1	0	12	9	14.0833	13	11		7		14	13	11	4	7	7	4	8	7	9	8	2	7	4	3	6	62.4528	69.5238	65	52.963	67.3913	64.4828	62.2222	66.6667	52.7778	66.6667	58.5714	50.4167	71.3043	62.5
1	1	47	3	3	44	3	3	1	2	1	0	22	13	12	17	14	4	1	13	11	7	10	7	4	5	7	5	2	0	8	1	5	0	2	1	56.7925	55.2381	62.0588	64.0741	54.3478	57.5862	78.8889	55.5556	43.5185	41.6667	58.5714	46.25	62.6087	42.5
1	1	42	3	3	40	4	3	1	2	1	0	9	27	16	5	8	7	8	3	16.8421	8	11	11	4	5	8	5	14	8	9	7	2	4	3	8	67.8153	57.619	65	78.8889	54.3478	57.5862	84.4444	55.5556	65.7407	63.8889	61.4286	71.25	49.5652	62.5
1	1	47	3	2	44	2	5	1	2	2	1	23	23	12	12	7	7	12	12	27	15	17	5	10	2	6	10	1	1	4.4	0	2	0	1	1	86.9811	74.2857	82.6471	56.6667	80.4348	47.2414	73.3333	74.0741	41.6667	44.4444	48.2857	42.0833	49.5652	42.5
1	1	47	3	5	45	3	7	1	2	2	4	22	12	10	17	9	4	14	9	16	2	2	3	1	0	0	1	3	0	3	0	2	0	0	1	66.2264	43.3333	38.5294	49.2593	41.3043	40.3448	40	40.7407	45.3704	41.6667	44.2857	42.0833	49.5652	42.5
1	1	53	3	3	40	3	3	1	2	2	1	15	13	13	18	18	21	0	0	4	6	3	1	0	2.25	1	2	2	2	2	0	1	1	1	3	43.5849	52.8571	41.4706	41.8519	36.9565	48.1034	45.5556	44.4444	43.5185	47.2222	41.4286	42.0833	45.2174	47.5
1	2	42	3	5	50	3	3	1	2	2	0	19	11	14	13	6	2	11	2	11	5	7	3	0	3	2	2	5	0	2	1	2	0	0	2	56.7925	50.4762	53.2353	49.2593	36.9565	50.6897	51.1111	44.4444	49.0741	41.6667	41.4286	46.25	49.5652	42.5
1	2	48	3	3	47	3	7	1	2	2	0	18	18	17	21	8	7	7	7	10	2	4	4	0	0	1	2	3	0	5	1	2	1	2	2	54.9057	43.3333	44.4118	52.963	36.9565	40.3448	45.5556	44.4444	45.3704	41.6667	50	46.25	49.5652	47.5
1	1	56	3	2	47	2	7	1	2	2	2	16	34	13	8	8	6	11	9	4	5	6	2	3	3	2	3	0	4	8	0	4	4	1	4	43.5849	50.4762	50.2941	45.5556	50	50.6897	51.1111	48.1481	39.8148	52.7778	58.5714	42.0833	58.2609	62.5
1	2	44	3	5	40	4	7	2	2	1	1	18	18	21	20	19	9	13	18	2	0	2	0	0	0	1	1	2	1	4	2	0	3	0	1	39.8113	38.5714	38.5294	38.1481	36.9565	40.3448	45.5556	40.7407	43.5185	44.4444	47.1429	50.4167	40.8696	57.5
1	2	46	3		42	2	3	2	2	2	3	1	15	29	21	11	10	9	7	20	15	13	11	7	3.375	7	7	15	4	5	4	5	2	2	3	73.7736	74.2857	70.8824	78.8889	67.3913	51.9828	78.8889	62.963	67.5926	52.7778	50	58.75	62.6087	52.5
1	1	45	3	3	40	2	7	2	2	1	0	18	15	18	16	12	17	12	7	21	10.7692	8	8	8	5	6	7	7	4	4	1	3	2	0	2	75.6604	64.2125	56.1765	67.7778	71.7391	57.5862	73.3333	62.963	52.7778	52.7778	47.1429	46.25	53.913	52.5
1	2	49	3	3	39	2	7	1	3	1	0	18	18	16	16	8	8	10	10	0	0	0	0	0	0	0	0	0	0	0	0	0	0	0	0	36.0377	38.5714	32.6471	38.1481	36.9565	40.3448	40	37.037	39.8148	41.6667	35.7143	42.0833	40.8696	42.5
1	2	44	3	5	43	2	3	1	3	2	0	16	17	17	17	9	9	11	8	0	2	2	2	0	0	3	3	0	0	0	0	0	0	1	0	36.0377	43.3333	38.5294	45.5556	36.9565	40.3448	56.6667	48.1481	39.8148	41.6667	35.7143	42.0833	40.8696	42.5
1	2	44	3	3	40	3	3	1	3	2	3	18	18	21	20	6	7	9	9	21	16	12	6	8	8	6	7	4	5	4	2	4	0	0	0	75.6604	76.6667	67.9412	60.3704	71.7391	67.931	73.3333	62.963	47.2222	55.5556	47.1429	50.4167	58.2609	42.5
1	2	50	3	5	43	2	7	1	3	1	1	16	13	21	21	3	1	12	7	12	10	8	2	3	0	3	3	10	6.46154	7	3	5	3	0	3	58.6792	62.381	56.1765	45.5556	50	40.3448	56.6667	48.1481	58.3333	59.6154	55.7143	54.5833	62.6087	57.5
1	1	48	3	3	48	2	3	1	3	3	0	22	22	15	15	7	7	9	7	3	2	4	3	0	2	3	5	12	5	9	2	5	0	2	4	41.6981	43.3333	44.4118	49.2593	36.9565	47.2414	56.6667	55.5556	62.037	55.5556	61.4286	50.4167	62.6087	42.5
1	2	52	3	7	49	1	7	1	3	3	0	20	23	15.1667	22	15	8	8	15	8	9	9	5	6	2	2	5	11	10	15	5	5	8	3	5	51.1321	60	59.1176	56.6667	63.0435	47.2414	51.1111	55.5556	60.1852	69.4444	78.5714	62.9167	62.6087	82.5
1	2	51	3	5	48	2	3	1	3	3	0	22	19	13	18	9	10	8	8	2	2	5	3	1	4.5	0	2	0	0	3	0	1	0	0	0	39.8113	43.3333	47.3529	49.2593	41.3043	55.8621	40	44.4444	39.8148	41.6667	44.2857	42.0833	45.2174	42.5
1	2	40	3	3	42	2	6	2	4	4	2	18	18	20	20	7	8	9	11	11.5789	4	6	6	3	2	3	4	2	1	2	0	1	0	0	1	57.8848	48.0952	50.2941	60.3704	50	47.2414	56.6667	51.8519	43.5185	44.4444	41.4286	42.0833	45.2174	42.5
1	1	47	3		44	3		2	3	2	3	13	12	7	7.58333	11	17	6	5	3	1	7	0	2	0	1	2	7	9	10	1	4	4	1.16667	7	41.6981	40.9524	53.2353	38.1481	45.6522	40.3448	45.5556	44.4444	52.7778	66.6667	64.2857	46.25	58.2609	62.5
1	2		4	4		3		1	1	1	0	17	22	16	14	9	5	14	14	4	0	7	5	3	2	1	3	2	1	6	0	4	3	0	1	43.5849	38.5714	53.2353	56.6667	50	47.2414	45.5556	48.1481	43.5185	44.4444	52.8571	42.0833	58.2609	57.5
1	1	45	4	3	43	3		1	1		0	16	20	16	20	5	7	10	6	16	8	9	7	7	7	4	11	2	1.07692	1	1	1	0	0	4	66.2264	57.619	59.1176	64.0741	67.3913	64.4828	62.2222	77.7778	43.5185	44.6581	38.5714	46.25	45.2174	42.5
1	2	52	4	3	45	3	3	1	1	1	0	22	27	14	5	11	13	12	7	5	2	5	1	4	6	0	1	0	0	4	0	3	2	0	0	45.4717	43.3333	47.3529	41.8519	54.3478	61.0345	40	40.7407	39.8148	41.6667	47.1429	42.0833	53.913	52.5
1	1	52	4	3	46	3	2	1	1	1	4	16	16	19	13	14	14	6	6	5	7	6	4	3	4	1.16667	8	2	3	4	0	5	1	1	5	45.4717	55.2381	50.2941	52.963	50	54.1379	46.4815	66.6667	43.5185	50	47.1429	42.0833	62.6087	47.5
1	2	44	4	5	40	4	3		2	1	1	23	22	15	20	7	8	10	13.2	9	4	5	2	2	1	2	6	3	1	0	1	0	1	0	4	53.0189	48.0952	47.3529	45.5556	45.6522	43.7931	51.1111	59.2593	45.3704	44.4444	35.7143	46.25	40.8696	47.5
1	2	45	4	2	43	4	7	1	2	1	2.18182	18	18	21	21	10	12	5	6	2	0	7	3	0	2	1	4	4	2	9.9	2	2	6.75	3	8	39.8113	38.5714	53.2353	49.2593	36.9565	47.2414	45.5556	51.8519	47.2222	47.2222	64	50.4167	49.5652	76.25
1	2	43	4	3	42	3	7	1	2	2	1					7	8	8	8	1	2	1	0	1	0	0	0	13	10.7692	11	0	4	2	3	3	37.9245	43.3333	35.5882	38.1481	41.3043	40.3448	40	37.037	63.8889	71.5812	67.1429	42.0833	58.2609	52.5
1	2	46	4	3	43	2	7	1	2	2	0	19	19	19	19	10	11	14	16	13	9	10	4	5	1	1	4	2	1	5	0	3	0	1	2	60.566	60	62.0588	52.963	58.6957	43.7931	45.5556	51.8519	43.5185	44.4444	50	42.0833	53.913	42.5
1	1	42	4	3	37	3	3	1	2	1	0	22	20	19	19	18	18	3	0	4	0	4	1	0	0	1	1	2	0	3	0	2	0	0	0	43.5849	38.5714	44.4118	41.8519	36.9565	40.3448	45.5556	40.7407	43.5185	41.6667	44.2857	42.0833	49.5652	42.5
1	2	47	4	7	43	3	7	1	2	2	3	20	20	16	16	10	9	8	8	15	8	8	4	9	4	0	4	8	9	11	1	7	7	2	5	64.3396	57.619	56.1765	52.963	76.087	54.1379	40	51.8519	54.6296	66.6667	67.1429	46.25	71.3043	77.5
1	2	43	4	3	43	4	3	1	2	2	2	4	11	24	23	12	8	12	6	9	1	6	6	1	3	4	5	5	0	1	0	1	0	0	1	53.0189	40.9524	50.2941	60.3704	41.3043	50.6897	62.2222	55.5556	49.0741	41.6667	38.5714	42.0833	45.2174	42.5
1	1	49	4	3	43	3	7	1	2	1	1	21	23	21	21	11	8	17	12	1	1	1	0	0	0	0	1	3	5	1	0	4	2	0	3	37.9245	40.9524	35.5882	38.1481	36.9565	40.3448	40	40.7407	45.3704	55.5556	38.5714	42.0833	58.2609	52.5
1	2	44	4	2	44	3	5	1	2	1		21	16	13	17	9	7	11	9	20	12	11	10.8333	7	7	7	6	2	0	5	0	5	2	0	0	73.7736	67.1429	65	78.2716	67.3913	64.4828	78.8889	59.2593	43.5185	41.6667	50	42.0833	62.6087	52.5
1	2	47	4	3	42	4	3	1	2	2	1	23	23	19	18	11	11	14	14	9	10	7	3	2	3	4	5	1	0	3	0	2	2	0	0	53.0189	62.381	53.2353	49.2593	45.6522	50.6897	62.2222	55.5556	41.6667	41.6667	44.2857	42.0833	49.5652	52.5
1	2	47	4	3	43	4	3	1	2	2	0	19	15	18	19	10	8	8	0	3	0	3	4	2	0	1	0	3	0	4	4	0	0	1	0	41.6981	38.5714	41.4706	52.963	45.6522	40.3448	45.5556	37.037	45.3704	41.6667	47.1429	58.75	40.8696	42.5
1	2	51	5	3	41	4	3	1	2	1	2	19	18	16	16	4.66667	3	11	0	6	5	6	3	3	9	1	1	1	0	5	0	1	6	0	1	47.3585	50.4762	50.2941	49.2593	50	71.3793	45.5556	40.7407	41.6667	41.6667	50	42.0833	45.2174	72.5
1	2	50	4	3	48	4	3	1	2	2	1	19	23	4	5	10	5	13	9	6	5	7	1	4	1	2	5	5	5	6	1	4	3	1	5	47.3585	50.4762	53.2353	41.8519	54.3478	43.7931	51.1111	55.5556	49.0741	55.5556	52.8571	46.25	58.2609	57.5
1	2	45	5	1	46	4	3	1	2	1	0	19	11	13	15	9	5	6	14	13	11	9	5	2	6	6	8	5	3	7	4	3	2	2	5	60.566	64.7619	59.1176	56.6667	45.6522	61.0345	73.3333	66.6667	49.0741	50	55.7143	58.75	53.913	52.5
1	2	51	5	3	48	4	3	1	2	2	1	20	18	17	22	7	10	8	10	11	9	6.6	7	3	1	1	5	20	9	11	10	2	2	3	5	56.7925	60	52.0588	64.0741	50	43.7931	45.5556	55.5556	76.8519	66.6667	67.1429	83.75	49.5652	52.5
1	2	42	4	1	41	4	3	1	3	1	1	23	26	10	5	8	2	9	0	3	0	4	2	0	0	1	2	6	0	4	2	0	0	1	3	41.6981	38.5714	44.4118	45.5556	36.9565	40.3448	45.5556	44.4444	50.9259	41.6667	47.1429	50.4167	40.8696	42.5
1	2	50	4	2	41	1	7	1	4	4	1	23	26	14	15	12	9	8	9	0	2	1	0	1	0	0	0	2	3.23077	4	0	3	6	0	2	36.0377	43.3333	35.5882	38.1481	41.3043	40.3448	40	37.037	43.5185	50.641	47.1429	42.0833	53.913	72.5
1	2	48	4	1	45	4	7	1	3	3	0	18	19	18	17	9	9	11	5	5	4	6	3	4	3	1	2	3	1	3	2	3	0	0	0	45.4717	48.0952	50.2941	49.2593	54.3478	50.6897	45.5556	44.4444	45.3704	44.4444	44.2857	50.4167	53.913	42.5
1	2	47	5	3	43	3	7	1	3	3	1	13	6	20	26	10	14	7	1	11	11	10	4	6	3	5	5	1	6	7	3	6	0	2	9	56.7925	64.7619	62.0588	52.963	63.0435	50.6897	67.7778	55.5556	41.6667	58.3333	55.7143	54.5833	66.9565	42.5
1	1	42	5	3	38	2	7	1	3	1	0	22	31	9	6	16	15	5	5	7	6	4	2	1	1	5	6	1	0	4	1	2	0	0	2	49.2453	52.8571	44.4118	45.5556	41.3043	43.7931	67.7778	59.2593	41.6667	41.6667	47.1429	46.25	49.5652	42.5
1	2	48	4	1	48	4	7	1	3	3	0	23	22	19	14	13	9	11	10	8	7	4	3	4	2	2	8	1	0	2	0	1	1	0	2	51.1321	55.2381	44.4118	49.2593	54.3478	47.2414	51.1111	66.6667	41.6667	41.6667	41.4286	42.0833	45.2174	47.5
1	2	57	4	7	47	4	3	1	4	4	0	22	22	8	1	9	9	9	9	12	10	11	4	6	3	1	6	1.05263	2	2	0	2	0	0	0	58.6792	62.381	65	52.963	63.0435	50.6897	45.5556	59.2593	41.7641	47.2222	41.4286	42.0833	49.5652	42.5
1	1	55	4	3	53	3	3	1	4	4	0	23	14	22	21	3.5	8	12	12	10	6	10	3	8	4	3	9	0	0	1	0	0	0	0	0	54.9057	52.8571	62.0588	49.2593	71.7391	54.1379	56.6667	70.3704	39.8148	41.6667	38.5714	42.0833	40.8696	42.5
1	1	52	5	2	50	4	3	1	3	3	3	20	14.1818	17	18	12	8	9	8	10	11	10	3	6	5	3	7	23	4	11	3	7	1	2	4	54.9057	64.7619	62.0588	49.2593	63.0435	57.5862	56.6667	62.963	82.4074	52.7778	67.1429	54.5833	71.3043	47.5
1	1	41	1	4	40	1	7	1	1	1	7	31	15	10	7	7	6	2	1.2	0	0	0	0	0	0	0	0	3.15789	5	2.2	0	3	0	0	0	36.0377	38.5714	32.6471	38.1481	36.9565	40.3448	40	37.037	45.6628	55.5556	42	42.0833	53.913	42.5
1	1	45	1	6	44	2	6	1	2	2	5	24	25	22	22	5	0	8	7	7	5	5	2	5	7	2	6	1	1	5	1	6	6	2	5	49.2453	50.4762	47.3529	45.5556	58.6957	64.4828	51.1111	59.2593	41.6667	44.4444	50	46.25	66.9565	72.5
1	2	36	1	4	33	2	4	1	3	1	8	26	18	17	21	6	5	5	7	25	22	20	18	8	18	9	15	18	11	12	7	7	1.125	1.4	6	83.2075	90.9524	91.4706	104.815	71.7391	102.414	90	92.5926	73.1481	72.2222	70	71.25	71.3043	48.125
1	1	42	1	6	39	1	7	1	4	3	5	33	30	14	15	9	6	4	2	5	2	6	2	2.28571	2	1	2.25	0	1	2	0	1.14286	2	0	1	45.4717	43.3333	50.2941	45.5556	46.8944	47.2414	45.5556	45.3704	39.8148	44.4444	41.4286	42.0833	45.8385	52.5
1	2	57	1	4	50	1	7	1	3	3	6	24	24	2	2	2	0	4	4	2	1	8	0	3	7	0	3	2	0	3	0	1	5	0	3	39.8113	40.9524	56.1765	38.1481	50	64.4828	40	48.1481	43.5185	41.6667	44.2857	42.0833	45.2174	67.5
1	1	39	2	7	39	3	3	1	2	1	6	30	33	9	5	3	4.2	4	4	12	4	7	4	2	2	2	4	6	3	8	3	4	2	0	1	58.6792	48.0952	53.2353	52.963	45.6522	47.2414	51.1111	51.8519	50.9259	50	58.5714	54.5833	58.2609	52.5
1	2	41	2	3	38	1	3	1	2	2	5	24	24	15	17	6	7	5	6	7	7	10	5	5	4	2	3	8.42105	6	8.8	2	6	7	2	4	49.2453	55.2381	62.0588	56.6667	58.6957	54.1379	51.1111	48.1481	55.4094	58.3333	60.8571	50.4167	66.9565	77.5
1	2	43	2	2	43	2	2	1	2	2	6	32	32	8	8	7	4	7	0	8	1	3	2	0	1	0	1	1	2	2	0	0	0	0	1	51.1321	40.9524	41.4706	45.5556	36.9565	43.7931	40	40.7407	41.6667	47.2222	41.4286	42.0833	40.8696	42.5
1	1	52	2	3	43	2	3	1	2	2	9	28	17	10	13	5	1	8	5	0	0	1	0	1.14286	0	0	0	10	3	7	2	2	3	1	4	36.0377	38.5714	35.5882	38.1481	41.9255	40.3448	40	37.037	58.3333	50	55.7143	50.4167	49.5652	57.5
1	1	52	2	5	48	2	7	1	2	1	6	27	27	16	19	3	2	8	9	7	8	6	1	2	6	5	4	13	10	7	5	3	4	2	8	49.2453	57.619	50.2941	41.8519	45.6522	61.0345	67.7778	51.8519	63.8889	69.4444	55.7143	62.9167	53.913	62.5
1	2	43	2	3	39	2	3	1	3	2	6	31	30.5455	3	3	2	1.16667	2	2	3	0	0	2	0	0	0	0	3	1	0	1	0	0	0	0	41.6981	38.5714	32.6471	45.5556	36.9565	40.3448	40	37.037	45.3704	44.4444	35.7143	46.25	40.8696	42.5
1	2	39	2	3	36	2	3	1	3	1	5	31	15	10	21	4	3	1	3	7.36842	10	11	6	7	5	3	5	12	10	9.9	7	7	6.42857	4	7	49.9404	62.381	65	60.3704	67.3913	57.5862	56.6667	55.5556	62.037	69.4444	64	71.25	71.3043	74.6429
1	2	44	3	7	39	2	7	1	2	1	9	33	33	13	7	6	7	5	8	10	6	5	1	5	3	2	5	21	17	11	4	8	5	4	8	54.9057	52.8571	47.3529	41.8519	58.6957	50.6897	51.1111	55.5556	78.7037	88.8889	67.1429	58.75	75.6522	67.5
1	2	42	3	3	40	2	3	1	2	2	5	32	21	15	22	2	2	4	4	14	7	6	4	3	0	1	7	7	10	6	0	4	0	2	8	62.4528	55.2381	50.2941	52.963	50	40.3448	45.5556	62.963	52.7778	69.4444	52.8571	42.0833	58.2609	42.5
1	1	48	3	2				1	2	2	4.36364	28	19	22	12	9	7	2	12	8	7	5	4	3	7	1	4	7	3	8	2	4	0	1	3	51.1321	55.2381	47.3529	52.963	50	64.4828	45.5556	51.8519	52.7778	50	58.5714	50.4167	58.2609	42.5
1	2	43	3	2	43	4	3	2	2	1	8	30	11	12	23	3	3	5	5	6	3	2	3	0	0	0	0	2	2	4	0	2	0	0	2	47.3585	45.7143	38.5294	49.2593	36.9565	40.3448	40	37.037	43.5185	47.2222	47.1429	42.0833	49.5652	42.5
1	2	44	3	5	44	3	3	1	3	2	6	29	29	6	6	7	9	6	8	17	2	9	9	2	1	2	4	15.7895	5	8	6	6	6.75	0	3	68.1132	43.3333	59.1176	71.4815	45.6522	43.7931	51.1111	51.8519	69.0546	55.5556	58.5714	67.0833	66.9565	76.25
1	2	48	3	2	51	2	7	1	3	2	8	25	27	17	18	6	12	8	5	9	8	10	2	6	1	5	8	9	10	13	3	6	1	5	9	53.0189	57.619	62.0588	45.5556	63.0435	43.7931	67.7778	66.6667	56.4815	69.4444	72.8571	54.5833	66.9565	47.5
1	2	48	4	7	44	3	3	1	2	2	5	28	19	15.1667	19	5	3	4	2	10	3	6	5	2	0	2	3	1	1	3	0	3	6	0	3	54.9057	45.7143	50.2941	56.6667	45.6522	40.3448	51.1111	48.1481	41.6667	44.4444	44.2857	42.0833	53.913	72.5
1	1	45	4	3	44	3	3	1	2	2	5	25	24	15	15	7	8	0	0	9	0	2	1	2	0	1	1	0	1	0	0	1	0	0	1	53.0189	38.5714	38.5294	41.8519	45.6522	40.3448	45.5556	40.7407	39.8148	44.4444	35.7143	42.0833	45.2174	42.5
1	2	46	4	2	42	2	7	1	2	1	6	36	36	7	1	6	6	8	8	3	1	4	2	0	0	0	0	2	3	8	0	3	1	1	3	41.6981	40.9524	44.4118	45.5556	36.9565	40.3448	40	37.037	43.5185	50	58.5714	42.0833	53.913	47.5
1	2				42	4	3	2	1	1	1	33		7		4	4	7	7	4	5	2	2	2	2	0	2	6	6	4	4	2	0	1	5	43.5849	50.4762	38.5294	45.5556	45.6522	47.2414	40	44.4444	50.9259	58.3333	47.1429	58.75	49.5652	42.5
1	2				43	2	5	2	1		0	26	27	13	15	6	7	7	8	5	4	7	0	4	5	5	3	5	3	4	1	3	1	1	2	45.4717	48.0952	53.2353	38.1481	54.3478	57.5862	67.7778	48.1481	49.0741	50	47.1429	46.25	53.913	47.5
1	2				40	2	3	2	1	1	2	33	18	6	18	3	0	0	0	7	3	3	2	0	2	3	1	6	1	6	1	2	0	0	2	49.2453	45.7143	41.4706	45.5556	36.9565	47.2414	56.6667	40.7407	50.9259	44.4444	52.8571	46.25	49.5652	42.5
1	2							1	2	1	1.33333	31	25	4	3	3	5	8	8	1	0	4	0	0	1	2	2	0	0	1	0	0	2	0	0	37.9245	38.5714	44.4118	38.1481	36.9565	43.7931	51.1111	44.4444	39.8148	41.6667	38.5714	42.0833	40.8696	52.5
1	2							1	2	2	2	29	23	11	20	5	3	5	0	8	2.33333	7.33333	1	5.33333	2	1.16667	6	1	0	0	0	3	0	0	0	51.1321	44.127	54.2157	41.8519	60.1449	47.2414	46.4815	59.2593	41.6667	41.6667	35.7143	42.0833	53.913	42.5
1	2				35	2	7	2	2	1	1	25		4		4	1	10	9	2	1	8	0	1	1	1.16667	3	4.21053	3	6	2	5	0	1	2	39.8113	40.9524	56.1765	38.1481	41.3043	43.7931	46.4815	48.1481	47.6121	50	52.8571	50.4167	62.6087	42.5
1	2				42	2	6	3	2	2	2	29	24	2	8	4	3	9	6	6	2	6	2	1	2	1	4	6	2	4	0	0	3	1	2	47.3585	43.3333	50.2941	45.5556	41.3043	47.2414	45.5556	51.8519	50.9259	47.2222	47.1429	42.0833	40.8696	57.5
1	2				43	2	2		3	3	0	24	18	9	12	6	7	7	8	0	0	2	0	1	0	0	2	4	1	4	0	1	1	0	0	36.0377	38.5714	38.5294	38.1481	41.3043	40.3448	40	44.4444	47.2222	44.4444	47.1429	42.0833	45.2174	47.5
1	2	60	1	3	46	2	7	1	1	1	0	29.4545	23	23	20.5833	8	2	5	1	10	4	8	5	3	3	4	2	7	1	6	0	1	0	2	1	54.9057	48.0952	56.1765	56.6667	50	50.6897	62.2222	44.4444	52.7778	44.4444	52.8571	42.0833	45.2174	42.5
1	2	32	1	6	32	2		2	1	1	0	24	24	20	19	5	3	2	3	7	4	5	3	3	2	2	5	16	4	8	1	2	0	2	3	49.2453	48.0952	47.3529	49.2593	50	47.2414	51.1111	55.5556	69.4444	52.7778	58.5714	46.25	49.5652	42.5
1	2	43	1	4	42	2	3	1	2	1	1	30	14	3	2	0	0	0	0	5	2	7	4	2	1	0	3	8	3.5	4	3.25	0	0	1	6	45.4717	43.3333	53.2353	52.963	45.6522	43.7931	40	48.1481	54.6296	51.3889	47.1429	55.625	40.8696	42.5
1	2	35	1	4	31	2	3	1	2	1	0	27	18	13	13	8	11	6	5	14	7	13	4	3	11	3	9	20	15	13	8	6	8	4	8	62.4528	55.2381	70.8824	52.963	50	78.2759	56.6667	70.3704	76.8519	83.3333	72.8571	75.4167	66.9565	82.5
1	2	45	1	5	40	1	6	1	2	2	0	25	24	11	12	6	8	0	6	6	1	0	0	3	3	0	1	0	0	0	0	2	2	0	1	47.3585	40.9524	32.6471	38.1481	50	50.6897	40	40.7407	39.8148	41.6667	35.7143	42.0833	49.5652	52.5
1	1	38	1	5	37	1	5	1	2	1	3	29	26.1818	15	9	8	11	5	3	10	12	9	3	6	8	3	5	4	4	1	2	3	1	1	3	54.9057	67.1429	59.1176	49.2593	63.0435	67.931	56.6667	55.5556	47.2222	52.7778	38.5714	50.4167	53.913	47.5
1	2	49	1	3	37	2	3	1	2	1	0	36	36	1	1	3	1	8	7	0	0	0	0	2	0	0	2	0	0	0	0	1	1	0	1	36.0377	38.5714	32.6471	38.1481	45.6522	40.3448	40	44.4444	39.8148	41.6667	35.7143	42.0833	45.2174	47.5
1	1	37	1	3	35	2	3	1	2	1	0	27	30	15	11	0	0	12	15	16	8	7	4	5	11	1	4	8	5	8	4	3	3	2	4	66.2264	57.619	53.2353	52.963	58.6957	78.2759	45.5556	51.8519	54.6296	55.5556	58.5714	58.75	53.913	57.5
1	2	47	1	6	42	1	7	1	2	1	1	33	28	8	8	11	14	1	1	1	0	4	2	2	0	1	3	0	0	3	0	2	1	0	2	37.9245	38.5714	44.4118	45.5556	45.6522	40.3448	45.5556	48.1481	39.8148	41.6667	44.2857	42.0833	49.5652	47.5
1	1	40	1	3	40	1	7	1	2	1	1	26	23	11	15	1	1	4	3	8	1	1	2	1	4	0	1	6	6	4.4	0	2	1.125	2	3	51.1321	40.9524	35.5882	45.5556	41.3043	54.1379	40	40.7407	50.9259	58.3333	48.2857	42.0833	49.5652	48.125
1	1	48	1		42	1		1	2	1	0	25	21	10	12	3	2.33333	5	3	11	4	10	5	6	3	2	4	11	1	8	5	6	1	0	3	56.7925	48.0952	62.0588	56.6667	63.0435	50.6897	51.1111	51.8519	60.1852	44.4444	58.5714	62.9167	66.9565	47.5
1	2	41	1	6	39	2	7	1	2	2	0	33	29	13	7.58333	10.5	9	1	3	3	3	7	2	4	1	1	2	0	0	0	0	0	2	0	0	41.6981	45.7143	53.2353	45.5556	54.3478	43.7931	45.5556	44.4444	39.8148	41.6667	35.7143	42.0833	40.8696	52.5
1	2	40	1	6	39	2		1	2	2	0	27	27	15	15	2	4	2	8	3	1	2	0	6	0	0	0	1	5	4	1	3	2	1	4	41.6981	40.9524	38.5294	38.1481	63.0435	40.3448	40	37.037	41.6667	55.5556	47.1429	46.25	53.913	52.5
1	2	42	1		43	1		1	2	2	2	31	8	13	5	10	13	1	9	8	2	8	3	5	0	2	4	1	4	3	0	2	0	1	5	51.1321	43.3333	56.1765	49.2593	58.6957	40.3448	51.1111	51.8519	41.6667	52.7778	44.2857	42.0833	49.5652	42.5
1	2	50	1	4	47	1	7	1	2	1	1	27	17	16	18	1	1	2	1	3	1	7	1	2	1	0	3	9	8.61538	9	0	1	4	2	6.75	41.6981	40.9524	53.2353	41.8519	45.6522	43.7931	40	48.1481	56.4815	65.5983	61.4286	42.0833	45.2174	62.5
1	2	57	1	5	47	1	7	1	2	1	0	31.6364	25.0909	16	14	8	6	2	0	7	11	6	2.16667	6	4	0	4	2	3	5	0	4	0	1	2	49.2453	64.7619	50.2941	46.1728	63.0435	54.1379	40	51.8519	43.5185	50	50	42.0833	58.2609	42.5
1	1	48	1		42	1			3	3	1	35	27	6	19	4	0	5	1	9	4	2	6	3	1	3	4	2	4	0	0	1	1	0	0	53.0189	48.0952	38.5294	60.3704	50	43.7931	56.6667	51.8519	43.5185	52.7778	35.7143	42.0833	45.2174	47.5
1	1	42	1	5	37	1	5	1	3	1	1	24	22	20	14	7	6	3	2	10	5	7	3	3	0	2	5	3	0	8	0	5	0	1	0	54.9057	50.4762	53.2353	49.2593	50	40.3448	51.1111	55.5556	45.3704	41.6667	58.5714	42.0833	62.6087	42.5
1	1	48	1	5		1	4	1	5	5	2	26	21	12	12	8	10	4	4	11	1	8	7	1	0	4	3	15	3	8	5	4	1	1	2	56.7925	40.9524	56.1765	64.0741	41.3043	40.3448	62.2222	48.1481	67.5926	50	58.5714	62.9167	58.2609	47.5
1	1	43	1	4	42	1	4	1	4	3	1	27	21	15	13	7	7	4	5	12	9	10	5	3	5	2	5	1	0	3	0	1	0	0	0	58.6792	60	62.0588	56.6667	50	57.5862	51.1111	55.5556	41.6667	41.6667	44.2857	42.0833	45.2174	42.5
1	1	40	1	7	40	1	7	1	3	2	1	26	17	15	19	5	5	8	8	9	6	7	6	5	5	1	4	9	9.69231	12	1	6	13.5	4	6	53.0189	52.8571	53.2353	60.3704	58.6957	57.5862	45.5556	51.8519	56.4815	68.5897	70	46.25	66.9565	110
1	2	47	1	7	43	1	7	1	3	3	0	25	29	9	13	4	2	9	6	13	2	5	2	4	0	0	4	1	0	0	0	0	0	0	0	60.566	43.3333	47.3529	45.5556	54.3478	40.3448	40	51.8519	41.6667	41.6667	35.7143	42.0833	40.8696	42.5
1	2	49	1	3	43	2	3	1	3	3	0	26	26	2	2	7	5	7	2	6	1	3	0	0	0	3	1	0	0	0	0	0	0	0	0	47.3585	40.9524	41.4706	38.1481	36.9565	40.3448	56.6667	40.7407	39.8148	41.6667	35.7143	42.0833	40.8696	42.5
1	1	48	1	6	44	1	7	1	3	3	2	25	34	8	3	6	3	0	0	7	0	6	2	3	1	3	4	7	0	5	2	3	1	3	1	49.2453	38.5714	50.2941	45.5556	50	43.7931	56.6667	51.8519	52.7778	41.6667	50	50.4167	53.913	47.5
1	2	41	1	4	33	1	3	1	3	1	4	25	21	21	16	4	3	9	1	7	6	9	3	0	3	2	4	1	1	1	0	1	0	0	1	49.2453	52.8571	59.1176	49.2593	36.9565	50.6897	51.1111	51.8519	41.6667	44.4444	38.5714	42.0833	45.2174	42.5
1	2	44	1	4	41	1	7	1	4	4	2	26	19	14	15.3636	11		1		2	0	0	0	1	3	0	1	1	2	2	0	2	1	0	0	39.8113	38.5714	32.6471	38.1481	41.3043	50.6897	40	40.7407	41.6667	47.2222	41.4286	42.0833	49.5652	47.5
1	2	45	1	3	40	2	5	1	3	3	0	28	19	12	14	11	8	0	0	6	4	8	0	2	4	2	3	1	0	0	0	0	1.28571	0	0	47.3585	48.0952	56.1765	38.1481	45.6522	54.1379	51.1111	48.1481	41.6667	41.6667	35.7143	42.0833	40.8696	48.9286
1	2	42	1	6	44	1	7	1	4	3	2	24	4	21	7	11	5	2	18	9	4	8	0	3	1	1	1	16	0	9	1	3	0	2	1	53.0189	48.0952	56.1765	38.1481	50	43.7931	45.5556	40.7407	69.4444	41.6667	61.4286	46.25	53.913	42.5
1	2	42	1	3	39	1	3	1	3	2	2.66667	30	12	14	8	8	12	6	7	12	10	5	5	3	8	3	6	4	6	5	1	4	6.42857	1	2	58.6792	62.381	47.3529	56.6667	50	67.931	56.6667	59.2593	47.2222	58.3333	50	46.25	58.2609	74.6429
1	1	40	1	6	38	1	7	1	3	2	0	26	22	12	12	4	3	2	5	14	8	9	6	5	2	1	3	0	0	0	0	0	1	0	0	62.4528	57.619	59.1176	60.3704	58.6957	47.2414	45.5556	48.1481	39.8148	41.6667	35.7143	42.0833	40.8696	47.5
1	2	46	1	4	42	1	7	1	3	3	0	28.3636	29	8	12	4	6	8	8.4	10	3	5	1	3	1	1	3	4.21053	4	4	2	3	1	1	3	54.9057	45.7143	47.3529	41.8519	50	43.7931	45.5556	48.1481	47.6121	52.7778	47.1429	50.4167	53.913	47.5
1	2	50	1	2	47	2	7	1	3	3	1	26	20	14	19	5	6	4	4	18	8	10	3	3	0	6	2	14	5	4	5	1	3	1	2	70	57.619	62.0588	49.2593	50	40.3448	73.3333	44.4444	65.7407	55.5556	47.1429	62.9167	45.2174	57.5
1	1	47	1	4	47	1	7	1	3	3	0	30	28	15	11	10	6	0	0	3	2	8	1	3	2	2	3	0	0	2	0	2	1.125	0	0	41.6981	43.3333	56.1765	41.8519	50	47.2414	51.1111	48.1481	39.8148	41.6667	41.4286	42.0833	49.5652	48.125
1	2	44	1	4	38	1	6	2	3	3	4	25	26	6	7	2	0	0	0	6	5	4	2	4	3	1	3	5	8	7	3	5	1	0	4	47.3585	50.4762	44.4118	45.5556	54.3478	50.6897	45.5556	48.1481	49.0741	63.8889	55.7143	54.5833	62.6087	47.5
1	2	43	2	5	42	2	5	1	1	1	1	26	21	7	0	4	2	0	0	2	0	4	0	2	2	1	3	2	1	2	0	2	0	0	3	39.8113	38.5714	44.4118	38.1481	45.6522	47.2414	45.5556	48.1481	43.5185	44.4444	41.4286	42.0833	49.5652	42.5
1	2	39	2	3	36	2	3	1	1	1	2	35	31	2	0	7	8	6	6	0	4	3	2	1	1	1	4	3	0	3	0	1	0	0	0	36.0377	48.0952	41.4706	45.5556	41.3043	43.7931	45.5556	51.8519	45.3704	41.6667	44.2857	42.0833	45.2174	42.5
1	2	40	2	3	37	2	3	1	1	1	2.18182	25	21	16	14	10	10	2	1	9	2	11	4	0	4	5	5	0	0	0	1	1	0	0	1	53.0189	43.3333	65	52.963	36.9565	54.1379	67.7778	55.5556	39.8148	41.6667	35.7143	46.25	45.2174	42.5
1	2	51	2		47	2		2	1	1	1	24	18	16	18	0	3	5	3.6	12	11	11	6	4	8	1	5	1	1	4	0	1	0	0	0	58.6792	64.7619	65	60.3704	54.3478	67.931	45.5556	55.5556	41.6667	44.4444	47.1429	42.0833	45.2174	42.5
1	1	42	2	2	45	2	2		2	2	2	35	36	12	9.28571	8	4	6	13	12	6	12	3	4	3	5	2	4	1	5	2	2	0	0	0	58.6792	52.8571	67.9412	49.2593	54.3478	50.6897	67.7778	44.4444	47.2222	44.4444	50	50.4167	49.5652	42.5
1	2	41	2	2	36	3	2	1	2	1	1	32	21	18	15	4	7	4	2	13	10	6	6	5	3	1	4	7	5	7	4	3	5	2	3	60.566	62.381	50.2941	60.3704	58.6957	50.6897	45.5556	51.8519	52.7778	55.5556	55.7143	58.75	53.913	67.5
1	2	41	2	3	38	2	3	1	2	1	1	29	29	8	8	10	4	4	4	3	6	1	1	1	3	0	2	2	2	2	0	0	0	0	0	41.6981	52.8571	35.5882	41.8519	41.3043	50.6897	40	44.4444	43.5185	47.2222	41.4286	42.0833	40.8696	42.5
1	1	39	2	5	37	2	2	1	2	1	0	25	27	1	2	9	9	3	3	1	0	2	0	0	1	1	2	0	0	1	0	0	0	0	0	37.9245	38.5714	38.5294	38.1481	36.9565	43.7931	45.5556	44.4444	39.8148	41.6667	38.5714	42.0833	40.8696	42.5
1	2	45	2	7	41	2	3	1	2	1	0	24	24	12	18	9	9	1	4	6	4	5	1	4	1	1	5	1	0	2	0	3	0	0	1	47.3585	48.0952	47.3529	41.8519	54.3478	43.7931	45.5556	55.5556	41.6667	41.6667	41.4286	42.0833	53.913	42.5
1	2	38	2	2	38	2	3	1	2	1	0	25	25	17	17	3	3	4	4	0	0	0	0	0	0	0	0	4	2	1	0	0	3	0	2	36.0377	38.5714	32.6471	38.1481	36.9565	40.3448	40	37.037	47.2222	47.2222	38.5714	42.0833	40.8696	57.5
1	1	35	2	3	35	1	3	1	2	1	3	26	24	11	13	7	6	2	2	3	2	2	1	0	0	0	2	3	1	4	0	3	1	2	2	41.6981	43.3333	38.5294	41.8519	36.9565	40.3448	40	44.4444	45.3704	44.4444	47.1429	42.0833	53.913	47.5
1	2	41	2	5	34	1	7	1	2	2	2	31	25	10	11	7	7	6	7	10	2	6	5	3	1.5	1	3	14	4	5	5	3	1.5	3	5	54.9057	43.3333	50.2941	56.6667	50	45.5172	45.5556	48.1481	65.7407	52.7778	50	62.9167	53.913	50
1	1	45	2	5	40	2	5	1	2	2	1	29	15	19	12	8	2	2	3	8.75	0	4	8.66667	1.14286	0	5	1	2	0	3	1	0	1	0	1	52.5472	38.5714	44.4118	70.2469	41.9255	40.3448	67.7778	40.7407	43.5185	41.6667	44.2857	46.25	40.8696	47.5
1	1	39	2	3	38	3	3	1	2	1	0	32	22	10	17	8	8	2	2	16	11	9	4	4	5	5	2	12	12	12	7	7	9	1	7	66.2264	64.7619	59.1176	52.963	54.3478	57.5862	67.7778	44.4444	62.037	75	70	71.25	71.3043	87.5
1	1	47	2	3	42	2	7	1	2	2	0	24	27	18	18	4	2	6	10	0	2	1	0	1	0	0	0	5	0	3	1	2	0	0	0	36.0377	43.3333	35.5882	38.1481	41.3043	40.3448	40	37.037	49.0741	41.6667	44.2857	46.25	49.5652	42.5
1	2	45	2	4	42	2	5	1	2	2	1	26	25	7	6	10	12	2	11	2	0	2	0	1	1	0	1	3	5	4	1	1	3	1	3	39.8113	38.5714	38.5294	38.1481	41.3043	43.7931	40	40.7407	45.3704	55.5556	47.1429	46.25	45.2174	57.5
1	1	49	2	5	42	2	7	1	2	1	0	24	14.1818	23	19	2	6	0	0	15	11	11	2	2.28571	9	2	5	13	7	9	4	5	9	1.16667	5	64.3396	64.7619	65	45.5556	46.8944	71.3793	51.1111	55.5556	63.8889	61.1111	61.4286	58.75	62.6087	87.5
1	1	40	2	7	38	2	7	1	2	1	0	26	22.9091	12	21.6667	2	0	6	1	2	2	4	0	0	3	1	2	2	3	6	3	2	0	4.66667	5	39.8113	43.3333	44.4118	38.1481	36.9565	50.6897	45.5556	44.4444	43.5185	50	52.8571	54.5833	49.5652	42.5
1	2	43	2	5	42	2	5	1	2	1	0	24	14	11	9	11	7	3	18	7	3	4.4	3	2.28571	2	1	3	6	3	3	3	1	0	1	3	49.2453	45.7143	45.5882	49.2593	46.8944	47.2414	45.5556	48.1481	50.9259	50	44.2857	54.5833	45.2174	42.5
1	1	38	2	5	34	1	5	1	2	1	0	25	26	12	16	3	2	7	11	21	6	11	9	5	4	0	2	3	0	3	0	1	0	0	0	75.6604	52.8571	65	71.4815	58.6957	54.1379	40	44.4444	45.3704	41.6667	44.2857	42.0833	45.2174	42.5
1	1	42	2	3	41	2	7	1	2	2	1	34	34.8	9	13	14	0	0	6	3.63636	0	0	2.36364	3.2	0	0	2.25	16	5	15	10	6	1.125	5.25	3	42.8988	38.5714	32.6471	46.9024	50.8696	40.3448	40	45.3704	69.4444	55.5556	78.5714	83.75	66.9565	48.125
1	2	39	2	2	39	2	7	1	2	1	1.09091	29	23	12	14.0833	6	1	8	8	3	2	4	2	0	0	0	0	8	1	5	1.08333	1	6.75	0	1	41.6981	43.3333	44.4118	45.5556	36.9565	40.3448	40	37.037	54.6296	44.4444	50	46.5972	45.2174	76.25
1	1	43	2	3	37	2	3	2	2	1	0	27	8	9	14	3	1	6	6	8	13	5	2	4	8	2	4	8	13	5	2	4	8	2	4	51.1321	69.5238	47.3529	45.5556	54.3478	67.931	51.1111	51.8519	54.6296	77.7778	50	50.4167	58.2609	82.5
1	2	41	2	3	36	2	3	1	3	1	1	28	23	16	15	8	8	3	1	7	3	7	2	5	0	2	2	7	1	7	1	4	1	1	4	49.2453	45.7143	53.2353	45.5556	58.6957	40.3448	51.1111	44.4444	52.7778	44.4444	55.7143	46.25	58.2609	47.5
1	2	49	2	2	44	3	2	1	3	2	0	24	22.9091	10	6	5	1	9	0	10	6	6	4	5	5	1	5	4	2	4	2	2	3	0	2	54.9057	52.8571	50.2941	52.963	58.6957	57.5862	45.5556	55.5556	47.2222	47.2222	47.1429	50.4167	49.5652	57.5
1	1	47	2	5	42	1	7	1	4	1	2	26	26	22	22	3	3	3	9	5	2	3	3	1	2	1	4	3	2	6	1	3	2	1	3	45.4717	43.3333	41.4706	49.2593	41.3043	47.2414	45.5556	51.8519	45.3704	47.2222	52.8571	46.25	53.913	52.5
1	1	42	2	4	39	1	7	1	3	3	0	24	17	17	16	1	1	12	13	6	1	6	4	3	1	0	2	13	4	6	5	6	0	3	3	47.3585	40.9524	50.2941	52.963	50	43.7931	40	44.4444	63.8889	52.7778	52.8571	62.9167	66.9565	42.5
1	1	45	2	2	45	2	3	1	3	3	0	28	26	17	13	9	12	3	3	7	1	6	3	4	1	1	3	9	5	5	1	5	0	0	4	49.2453	40.9524	50.2941	49.2593	54.3478	43.7931	45.5556	48.1481	56.4815	55.5556	50	46.25	62.6087	42.5
1	2	41	2	3	40	3	3	1	3	1	3	29	26	8	3.25	2	5	9	8	8	1.07692	4	2	1	1	0	1	16	6	7	3	1	3	1	4	51.1321	41.1355	44.4118	45.5556	41.3043	43.7931	40	40.7407	69.4444	58.3333	55.7143	54.5833	45.2174	57.5
1	2	42	2	5	41	2	7	1	3	2	1	26	23	16	17	9	7	5	4	9	9	10	6	5	4	2	7	3	0	0	0	1	4	0	3	53.0189	60	62.0588	60.3704	58.6957	54.1379	51.1111	62.963	45.3704	41.6667	35.7143	42.0833	45.2174	62.5
1	2	51	2	2	45	2	3	1	4	4	0	24	24	14	15	0	0	3	3	1	2	2	0	4	2	0	3	1	2	1	0	3	2	0	1	37.9245	43.3333	38.5294	38.1481	54.3478	47.2414	40	48.1481	41.6667	47.2222	38.5714	42.0833	53.913	52.5
1	2	47	2		46	4	3	1	3	3	0	28	28	14	14	5	2	0	0	8	2	8	3	4	0	3	3	1	0	0	0	1	0	0	0	51.1321	43.3333	56.1765	49.2593	54.3478	40.3448	56.6667	48.1481	41.6667	41.6667	35.7143	42.0833	45.2174	42.5
1	2	50	2	5	49	3	5	1	4	4	0	28	13	18.4167	21	11.6667	2	2	5	3	5	7	1	2.28571	4	2	2	0	0	1	0	0	0	0	1	41.6981	50.4762	53.2353	41.8519	46.8944	54.1379	51.1111	44.4444	39.8148	41.6667	38.5714	42.0833	40.8696	42.5
1	1	53	2	5	50	2	7	1	4	4	1	35	35	15	15	10	3	1	0	3	0	3	1	0	1	1	1	5	0	3	0	1	0	0	0	41.6981	38.5714	41.4706	41.8519	36.9565	43.7931	45.5556	40.7407	49.0741	41.6667	44.2857	42.0833	45.2174	42.5
1	2	48	2	5	44	1	7	2	3	2	2	36	18	9	22.75	10	8	2	4	26	7	16	4	7	3	2	4	2	0	0	0	0	0	0	1	85.0943	55.2381	79.7059	52.963	67.3913	50.6897	51.1111	51.8519	43.5185	41.6667	35.7143	42.0833	40.8696	42.5
1	2	42	2	2	39	2	3	2		1	0	26	29	5	6	5	4	2	1	5	0	4	3	3	0	1	3	12.6316	1.07692	6	5	3	1	1	2	45.4717	38.5714	44.4118	49.2593	50	40.3448	45.5556	48.1481	63.2066	44.6581	52.8571	62.9167	53.913	47.5
1	1	42	2	7	37	2		2	3	3	4	24	16	14	13	6	3	0	7	9	7	7	5	2	5	3	6	9	5	9	3	3	3	1	4	53.0189	55.2381	53.2353	56.6667	45.6522	57.5862	56.6667	59.2593	56.4815	55.5556	61.4286	54.5833	53.913	57.5
1	2	40	3	5	39	2	7	1	1	1	0	31	22	11	8	2	2	2	0	4	1	2	0	1	0	0	2	9	3	3	0	1	1	0	1	43.5849	40.9524	38.5294	38.1481	41.3043	40.3448	40	44.4444	56.4815	50	44.2857	42.0833	45.2174	47.5
1	1	38	3	7				2	1	1	3	24	21	13	16	3	0	3	6	12	7	9	4	4	3	4	5	11	9	8	2	3	2	2	6	58.6792	55.2381	59.1176	52.963	54.3478	50.6897	62.2222	55.5556	60.1852	66.6667	58.5714	50.4167	53.913	52.5
1	2	45	3	7	42	3	2	1	2	1	0	28	27	15	16					5	3	2	0	1	4	2	2	2	0	1	0	0	0	0	0	45.4717	45.7143	38.5294	38.1481	41.3043	54.1379	51.1111	44.4444	43.5185	41.6667	38.5714	42.0833	40.8696	42.5
1	1	43	3	3	40	3	3	1	2	1	0	35	33	12	11	6	6	8	7	4	3	3	3	1	2	1	1	2	0	2	0	0	0	0	0	43.5849	45.7143	41.4706	49.2593	41.3043	47.2414	45.5556	40.7407	43.5185	41.6667	41.4286	42.0833	40.8696	42.5
1	2	43	3	7	40	3	3	1	2	1	1	34	28	7	7	6	4	6	7	1	0	1	0	0	0	1	0	7	1	5	0	1	0	0	0	37.9245	38.5714	35.5882	38.1481	36.9565	40.3448	45.5556	37.037	52.7778	44.4444	50	42.0833	45.2174	42.5
1	2	43	3	3	42	3	7	1	2	1	1	26.1818	17	12	12	2	1	5	3	8	6	9	2	1	2	1	5	2	1	4	0	1	0	0	3	51.1321	52.8571	59.1176	45.5556	41.3043	47.2414	45.5556	55.5556	43.5185	44.4444	47.1429	42.0833	45.2174	42.5
1	2	42	3	3	41	2	7	1	2	2	3	36	36	10	10	2	1	4	4	4	6	6	0	2	0	1	5	3	4	2	0	1	1	0	1	43.5849	52.8571	50.2941	38.1481	45.6522	40.3448	45.5556	55.5556	45.3704	52.7778	41.4286	42.0833	45.2174	47.5
1	2	38	3	5	34	2	3	1	2	1	1	31	18	4	19	9	12	1	5	4	1	0	0	0	2	1	1	4	3	3	0	1	2	0	6	43.5849	40.9524	32.6471	38.1481	36.9565	47.2414	45.5556	40.7407	47.2222	50	44.2857	42.0833	45.2174	52.5
1	2	43	3	7	41	2	7	1	2	1	0	30	20	9	3	6	6	4	4	5	2	3	3	1	1	0	3	1	3	3	0	2	1	0	4	45.4717	43.3333	41.4706	49.2593	41.3043	43.7931	40	48.1481	41.6667	50	44.2857	42.0833	49.5652	47.5
1	1	43	3	5	43	4	3	1	2	1	3	32	26	19	17	9	9	1	0	3	4	7	0	3	1	1	2	2	11	14	1	6	2	2	6	41.6981	48.0952	53.2353	38.1481	50	43.7931	45.5556	44.4444	43.5185	72.2222	75.7143	46.25	66.9565	52.5
1	2	47	3	2	42	2	7	1	2	2	3	26	18	13	15	8	6	6	7	1	3	4	2	0	2	2	3	0	4	1	0	0	2	1	1	37.9245	45.7143	44.4118	45.5556	36.9565	47.2414	51.1111	48.1481	39.8148	52.7778	38.5714	42.0833	40.8696	52.5
1	2	50	3	2	45	3	2	1	2	2	1	36	36	4	1	6	6	6	6	1	1	3	1	0	2	0	2	6	13	7	2	4	4.5	2	3	37.9245	40.9524	41.4706	41.8519	36.9565	47.2414	40	44.4444	50.9259	77.7778	55.7143	50.4167	58.2609	65
1	2	46	3	5	45	2	5	1	2	2	1	25	21	16	10	7	7	7.2	7.2	6	1	7	3	2	5	4	6	1	0	0	0	0	1	0	1	47.3585	40.9524	53.2353	49.2593	45.6522	57.5862	62.2222	59.2593	41.6667	41.6667	35.7143	42.0833	40.8696	47.5
1	1	41	3	5	40	3	3	1	2	1	1	25	25	10	0		1		4	4	1	4	3	1	1	1	3	1	0	2	0	2	0	0	0	43.5849	40.9524	44.4118	49.2593	41.3043	43.7931	45.5556	48.1481	41.6667	41.6667	41.4286	42.0833	49.5652	42.5
1	2	43	3	7	43	2	7	1	2	1	2	30	28	12	16	9	9	1	1	5	4	3	2	2	6	1	2	2	1	1	0	2	5	0	1	45.4717	48.0952	41.4706	45.5556	45.6522	61.0345	45.5556	44.4444	43.5185	44.4444	38.5714	42.0833	49.5652	67.5
1	2	42	3	4	40	2	7	1	2	1	0	26	27	16	16	0	1	0	0	4	5	5	4	3	0	1	0	3	1	3	1	1	1	0	2	43.5849	50.4762	47.3529	52.963	50	40.3448	45.5556	37.037	45.3704	44.4444	44.2857	46.25	45.2174	47.5
1	1	46	3	3	44	2	3	1	2	2	2	24	23	13	7	6	4	5	1	13	9	5	7	8	6	0	5	1	0	1	0	2	1	0	1	60.566	60	47.3529	64.0741	71.7391	61.0345	40	55.5556	41.6667	41.6667	38.5714	42.0833	49.5652	47.5
1	1	47	3	5	44	3	7	1	2	2	3	33	11	9	15	10	10.5	4	6	11	11	9	6	3	7	5	6	5	2	0	4	0	0	0	3	56.7925	64.7619	59.1176	60.3704	50	64.4828	67.7778	59.2593	49.0741	47.2222	35.7143	58.75	40.8696	42.5
1	2	42	3	5	39	3	5	1	2	1	1	29	25	11	13	7	6	7	6	2	1	2	0	1	0	0	1	4	5	6	0	2	2	1	4	39.8113	40.9524	38.5294	38.1481	41.3043	40.3448	40	40.7407	47.2222	55.5556	52.8571	42.0833	49.5652	52.5
1	2	46	3	5	45	2	7	1	2	2	0	28	30	10	10	8	8	3	3	7	8	6	1	1.14286	0	1	5	6	1	5	2	3	1	0	3	49.2453	57.619	50.2941	41.8519	41.9255	40.3448	45.5556	55.5556	50.9259	44.4444	50	50.4167	53.913	47.5
1	2	47	3	3	45	3	3	1	2	2	3	33	28	8	6	7	1	4	0	0	1	0	0	1	3	0	0	0	0	0	0	0	0	0	1	36.0377	40.9524	32.6471	38.1481	41.3043	50.6897	40	37.037	39.8148	41.6667	35.7143	42.0833	40.8696	42.5
1	2	48	3	4	48	2	5	1	2	2	0	26	18	16	12	5	5	9	11	12	2	9	4	1	1	2	5	5	0	5	2	0	0	0	0	58.6792	43.3333	59.1176	52.963	41.3043	43.7931	51.1111	55.5556	49.0741	41.6667	50	50.4167	40.8696	42.5
1	2	51	3	3	49	2	7	1	2	1	1	36	36	4	0	3	1	7	5	0	2	1	0	0	0	0	3	7	8	7	2	4	4	1	2	36.0377	43.3333	35.5882	38.1481	36.9565	40.3448	40	48.1481	52.7778	63.8889	55.7143	50.4167	58.2609	62.5
1	2	49	3	1	40	3	2	1	3	1	1	36	31	7	2	5	0	5	0	6	5	6	4	2	0	2	5	0	0	3	0	1	1.5	0	0	47.3585	50.4762	50.2941	52.963	45.6522	40.3448	51.1111	55.5556	39.8148	41.6667	44.2857	42.0833	45.2174	50
1	2	44	3	5	44	2	7	1	3	2	0	24	21	13	13	9	5	3	0	12	2	4	4	1	2.25	0	1	1	0	0	0	0	0	0	0	58.6792	43.3333	44.4118	52.963	41.3043	48.1034	40	40.7407	41.6667	41.6667	35.7143	42.0833	40.8696	42.5
1	1	45	3	3	43	3	5	1	3	1	4	27	27	5	6	5	5	4	5	3	0	3	1	3	1	0	1	6	1	5	1	2	0	0	4	41.6981	38.5714	41.4706	41.8519	50	43.7931	40	40.7407	50.9259	44.4444	50	46.25	49.5652	42.5
1	2	43	3	4	43	4	3	1	3	2	1	25	25.0909	9	14	7	10.5	6	11	3	5	8	4	3	4	5.83333	6	2	1	0	0	1	1	0	0	41.6981	50.4762	56.1765	52.963	50	54.1379	72.4074	59.2593	43.5185	44.4444	35.7143	42.0833	45.2174	47.5
1	2	54	3	3	47	2	7	1	3	2	2	24	25	8	16	5.83333	6	8	7	0	0	1	0	1	0	0	0	8	4	7	2	5	0	1	6	36.0377	38.5714	35.5882	38.1481	41.3043	40.3448	40	37.037	54.6296	52.7778	55.7143	50.4167	62.6087	42.5
1	1	56	3	3	46	1	7	1	4	3	3	30	30	11	11	8	9	4	9	9	5	6	1	4	4	0	4	9	7	10	0	3	0	3	5	53.0189	50.4762	50.2941	41.8519	54.3478	54.1379	40	51.8519	56.4815	61.1111	64.2857	42.0833	53.913	42.5
1	1	49	4	5	42	4	3	1	1	1	0	30	17	8	7	10	10	4	6	1	2	2	0	0	0	0	1	0	0	0	0	0	0	0	0	37.9245	43.3333	38.5294	38.1481	36.9565	40.3448	40	40.7407	39.8148	41.6667	35.7143	42.0833	40.8696	42.5
1	1	47	4	3	44	4	3	1	1	1	1	36	33	0	0	1	0	0	0	0	0	2	0	2	0	0	0	1	0	1	0	2	0	0	0	36.0377	38.5714	38.5294	38.1481	45.6522	40.3448	40	37.037	41.6667	41.6667	38.5714	42.0833	49.5652	42.5
1	1	48	4	3	43	4	3	1	1	1	0	29	28	10	7	1	1	2	3	4	10	4	3	2	3	1	5	1	0	0	0	0	0	0	0	43.5849	62.381	44.4118	49.2593	45.6522	50.6897	45.5556	55.5556	41.6667	41.6667	35.7143	42.0833	40.8696	42.5
1	2	47	5	1	45	5	1	1	1	1	1	30	14	8	14	5.83333	3	3	10	14	7	6	7	6	5	5	3	0	1	0	0	2	1	0	0	62.4528	55.2381	50.2941	64.0741	63.0435	57.5862	67.7778	48.1481	39.8148	44.4444	35.7143	42.0833	49.5652	47.5
1	2	50	5	1	52	4	7	1	1	1	2	29	35	22	9	2	1	1	0	12	10	9	3	5	4.5	2	7	8	7	6	3	4	2	1	5	58.6792	62.381	59.1176	49.2593	58.6957	55.8621	51.1111	62.963	54.6296	61.1111	52.8571	54.5833	58.2609	52.5
1	1	46	4	2	45	4	3	1	2	2	1	30	31	17	17	5	5	3	2	1	0	2	1	0	2	0	1	0	0	0	0	0	0	0	0	37.9245	38.5714	38.5294	41.8519	36.9565	47.2414	40	40.7407	39.8148	41.6667	35.7143	42.0833	40.8696	42.5
1	2	44	4		45	3	7	1	2	1	0	31	32	3	2	3	6	6	5	5	1	2	2	0	0	0	0	2	1	0	0	0	0	0	0	45.4717	40.9524	38.5294	45.5556	36.9565	40.3448	40	37.037	43.5185	44.4444	35.7143	42.0833	40.8696	42.5
1	2	44	4	2	43	4	3	1	2	1	1	32	28	8.66667	10	5	4	4	4	13	9	8	2	3	1	0	3	4	2	5	0	1	2	1	2	60.566	60	56.1765	45.5556	50	43.7931	40	48.1481	47.2222	47.2222	50	42.0833	45.2174	52.5
1	2	45	4	3	40	2	3	1	2	1	4	31	30	12	4	1	0	1	0	2	5	6	1	3	0	0	2	4	11	8	1	6	5	0	5	39.8113	50.4762	50.2941	41.8519	50	40.3448	40	44.4444	47.2222	72.2222	58.5714	46.25	66.9565	67.5
1	2	42	5	3	41	5	3	1	2		0	32	30	2	3		9.33333		10	6	1	5	4	1	2	2	3	3.63636	2.8	0	0	0	0	3.5	0	47.3585	40.9524	47.3529	52.963	41.3043	47.2414	51.1111	48.1481	46.5488	49.4444	35.7143	42.0833	40.8696	42.5
1	1	45	4	5	41	3	3	1	2	1	1	30	20	8	6	5	5	6	6	2	3	0	6	0	1	1	4	1	0	1	1	0	1	0	1	39.8113	45.7143	32.6471	60.3704	36.9565	43.7931	45.5556	51.8519	41.6667	41.6667	38.5714	46.25	40.8696	47.5
1	2	44	4	3	41	3	7	1	2	2	2	32	25	10	9	7	6	7	7	10	2	6	6	3	4	1	5	9	2	5	6	2	0	1	3	54.9057	43.3333	50.2941	60.3704	50	54.1379	45.5556	55.5556	56.4815	47.2222	50	67.0833	49.5652	42.5
1	2	46	4	2	44	3	7	1	2	1	1	24	6	9	14	3	9	4	7	1	8	7	2	6	0	0	2	3	1	6	2	6	0	2	2	37.9245	57.619	53.2353	45.5556	63.0435	40.3448	40	44.4444	45.3704	44.4444	52.8571	50.4167	66.9565	42.5
1	2	46	4	3	43	2	7	1	2	2	1	26	33	15	5	1	4	1	2	8	2	5	3	5	0	0	1	2	0	2	0	3	0	0	0	51.1321	43.3333	47.3529	49.2593	58.6957	40.3448	40	40.7407	43.5185	41.6667	41.4286	42.0833	53.913	42.5
1	2	40	5	2	40	4	3	1	2	1	0	29	24	12	6	7	9	1	0	4	5	4	1	1	0	1	5	1	0	0	0	0	0	0	2	43.5849	50.4762	44.4118	41.8519	41.3043	40.3448	45.5556	55.5556	41.6667	41.6667	35.7143	42.0833	40.8696	42.5
1	2	44	4	2	43	4	3	1	2	1	3	35	35	6	6	6	7	5	6	3	4	3	3	0	2	0	1	3.15789	4	2	1	0	0	0	3	41.6981	48.0952	41.4706	49.2593	36.9565	47.2414	40	40.7407	45.6628	52.7778	41.4286	46.25	40.8696	42.5
1	2	45	4	3	43	4	3	1	2	1	1	33	33	5	6.5	4	4	2	4	1	0	0	0	1	0	0	0	2	0	2	0	1	1	0	0	37.9245	38.5714	32.6471	38.1481	41.3043	40.3448	40	37.037	43.5185	41.6667	41.4286	42.0833	45.2174	47.5
1	1	42	4	3	43	4	3	1	2	1	1	33	33	13	13	7	7	6	6	4	6	4	1	2	9	2	2	0	0	0	0	0	0	0	0	43.5849	52.8571	44.4118	41.8519	45.6522	71.3793	51.1111	44.4444	39.8148	41.6667	35.7143	42.0833	40.8696	42.5
1	2	45	4	5	41	2	7	1	2	2	1	30	32	15.1667	22	4	0	7	0	18	11	9	3	5	5	5	8	10	8	9	2	5	3	1	6	70	64.7619	59.1176	49.2593	58.6957	57.5862	67.7778	66.6667	58.3333	63.8889	61.4286	50.4167	62.6087	57.5
1	1	45	5	2	43	4	2	1	2	1	2	33	33	13	12	0	0	6	4	3	3	3	1	3	0	0	4	1	0	1	1	2	1	0	5	41.6981	45.7143	41.4706	41.8519	50	40.3448	40	51.8519	41.6667	41.6667	38.5714	46.25	49.5652	47.5
1	1	43	4	2	44	3	3	1	2	1	0	29	27	27	10	8	3	1	0	20	14	9	3	8	9	1	5	3	1	3	1	3	0	0	2	73.7736	71.9048	59.1176	49.2593	71.7391	71.3793	45.5556	55.5556	45.3704	44.4444	44.2857	46.25	53.913	42.5
1	2	45	4	3	40	2	7	1	2	1	0	25	34	16	2	4	0	5	14	14	14	3	5	5	1	2	8	2	1	0	1	6	4	0	3	62.4528	71.9048	41.4706	56.6667	58.6957	43.7931	51.1111	66.6667	43.5185	44.4444	35.7143	46.25	66.9565	62.5
1	1	46	4	3	40	2	3	1	2	2	0	25	18	17	17	4	4	2	2	7	7	9.9	4	4	3.6	2	3	7	2	7	1	4	2	2	3	49.2453	55.2381	61.7647	52.963	54.3478	52.7586	51.1111	48.1481	52.7778	47.2222	55.7143	46.25	58.2609	52.5
1	1	45	4	3	41	4	3	1	2	1	0	28	27	6	5	8	9	1	3	1	4	0	0	0	1	0	1	0	0	0	0	0	0	0	1	37.9245	48.0952	32.6471	38.1481	36.9565	43.7931	40	40.7407	39.8148	41.6667	35.7143	42.0833	40.8696	42.5
1	2	47	4	3	43	2	7	1	2	1	1.09091	29	19	19	24	8	1	0	11	0	7	3	1	1	8	1	6	1	3	3	0	1	2	1	5	36.0377	55.2381	41.4706	41.8519	41.3043	67.931	45.5556	59.2593	41.6667	50	44.2857	42.0833	45.2174	52.5
1	2	45	4	2	43	4	3	1	2	1	4	27	30	14	17	2.33333	5	11	8	2	8	4	1	2	2	1	5	5	8	2	1	0	2	0	6	39.8113	57.619	44.4118	41.8519	45.6522	47.2414	45.5556	55.5556	49.0741	63.8889	41.4286	46.25	40.8696	52.5
1	2	46	5	2	44	4	2	1	2	1	0	25	25	16	13	8	5	3	4	4	2	2.2	0	2	0	0	3	0	0	2	0	1	0	0	0	43.5849	43.3333	39.1176	38.1481	45.6522	40.3448	40	48.1481	39.8148	41.6667	41.4286	42.0833	45.2174	42.5
1	2	48	4	2	40	4	3	1	2	1	1	24	16	14.0833	13	8	10	5	7	4	2	2	2	0	1	1	0	6	2	4	3	0	0	0	0	43.5849	43.3333	38.5294	45.5556	36.9565	43.7931	45.5556	37.037	50.9259	47.2222	47.1429	54.5833	40.8696	42.5
1	2	49	4	2	44	2	7	1	2	2	0	29	29	6	6.5	6	4	0	0	2	2	5	1	0	2	2	2	1	1	2	0	1	0	0	0	39.8113	43.3333	47.3529	41.8519	36.9565	47.2414	51.1111	44.4444	41.6667	44.4444	41.4286	42.0833	45.2174	42.5
1	2	45	5	3	45	3	3	1	2	2	0	25	22	14	7	3	0	1	3	19	10	6	8	2	4	6	8	0	1	0	0	0	0	0	0	71.8868	62.381	50.2941	67.7778	45.6522	54.1379	73.3333	66.6667	39.8148	44.4444	35.7143	42.0833	40.8696	42.5
1	1	45	4	2	42	2	7	1	2	1	0	27	19	20	18	7	7	6	8	4	1	5	0	1	3	2	2	6.31579	0	5	2	2	0	0	5	43.5849	40.9524	47.3529	38.1481	41.3043	50.6897	51.1111	44.4444	51.5107	41.6667	50	50.4167	49.5652	42.5
1	2	42	4	3	41	4	3	1	2	1	3	27	16	11	12	2	0	1	1	10	6	5	3	2	3	3	4	2	0	2	0	1	1	1	0	54.9057	52.8571	47.3529	49.2593	45.6522	50.6897	56.6667	51.8519	43.5185	41.6667	41.4286	42.0833	45.2174	47.5
1	1	45	4		40	1	7	1	2	2	4	28.3636	28	9	11	6	6	5	5	13	9	9	6	4.57143	3	1	9	3	0	6	0	2	2	0	2	60.566	60	59.1176	60.3704	56.8323	50.6897	45.5556	70.3704	45.3704	41.6667	52.8571	42.0833	49.5652	52.5
1	1	48	4	5	45	4	7	1	2	2	1	28	28	8.66667	8	6	6	4	4	2	4	4	2	2	4	2	3	3	4	3	1	4	2	0	2	39.8113	48.0952	44.4118	45.5556	45.6522	54.1379	51.1111	48.1481	45.3704	52.7778	44.2857	46.25	58.2609	52.5
1	2	40	4	3	38	4	3	1	2	1	0	28	21	16	5	0	0	4	9	0	2	1	0	0	1	1	1	1	3	5	0	1	0	0	1	36.0377	43.3333	35.5882	38.1481	36.9565	43.7931	45.5556	40.7407	41.6667	50	50	42.0833	45.2174	42.5
1	2	42	4	3	42	3	3	1	2	1	2	29	22	6	0	6	11	2	1	1	1	2	2	1	1.125	0	1	0	0	1	0	0	0	1	1	37.9245	40.9524	38.5294	45.5556	41.3043	44.2241	40	40.7407	39.8148	41.6667	38.5714	42.0833	40.8696	42.5
1	2	51	4	3	43	5	3	1	2	2	0	34	12	13	12	7	10	1	1	8	2	10	3	6	1	1	3	3.33333	5	9	5	8	1	2	3	51.1321	43.3333	62.0588	49.2593	63.0435	43.7931	45.5556	48.1481	45.9877	55.5556	61.4286	62.9167	75.6522	47.5
1	2	51	4	3	45	4	3	1	2	2		27	27	27	27	3	2	3	1	10	2	4	0	2	0	2	0	3	0	4	2	3	0	1	1	54.9057	43.3333	44.4118	38.1481	45.6522	40.3448	51.1111	37.037	45.3704	41.6667	47.1429	50.4167	53.913	42.5
1	2	55	4	3	43	3	3	1	2	2	3	32	18	10	20	7	7	7	8	6	6	3	4	2	8	0	3	0	0	0	0	1	1	0	1	47.3585	52.8571	41.4706	52.963	45.6522	67.931	40	48.1481	39.8148	41.6667	35.7143	42.0833	45.2174	47.5
1	2	49	4	3	47	4	3	1	2	2	3	24	23	13	14	8	6	4	4	6	9	7	3	1	1	2	4	7	4	5	2	4	1	1	4	47.3585	60	53.2353	49.2593	41.3043	43.7931	51.1111	51.8519	52.7778	52.7778	50	50.4167	58.2609	47.5
1	2	46	4	7	47	3	3	1	2	2	1	33	22	5	10	14	12	0	3	10	2	2	7	3	0	1	3	3	3	7	1	3	1.125	1	1	54.9057	43.3333	38.5294	64.0741	50	40.3448	45.5556	48.1481	45.3704	50	55.7143	46.25	53.913	48.125
1	1	49	4	3	48	2	3	1	2	2	0	24	18	18	19	9	5	4	13	8	7	3	2	4	1	4	2	0	1	0	0	1	0	0	0	51.1321	55.2381	41.4706	45.5556	54.3478	43.7931	62.2222	44.4444	39.8148	44.4444	35.7143	42.0833	45.2174	42.5
1	2	54	4	3	46	2	7	1	2	2	1	32	16	20	17	3	2	7	5	14	8	9	6	4	7	4	8	4	4	2	1	2	2	0	1	62.4528	57.619	59.1176	60.3704	54.3478	64.4828	62.2222	66.6667	47.2222	52.7778	41.4286	46.25	49.5652	52.5
1	1	44	4	2	40	2	7	2	2	2	1	27	22	10	10	10	10	2	2	3	4	2	1	4	5	0	2	17	15	13	5	8	4	2	8	41.6981	48.0952	38.5294	41.8519	54.3478	57.5862	40	44.4444	71.2963	83.3333	72.8571	62.9167	75.6522	62.5
1	2	45	4	2	42	4	2	1	3	1	0	26	32	17	11	8	8	1	3	0	0	6	1	1	0	1	1	0	1	2	0	1	0	0	0	36.0377	38.5714	50.2941	41.8519	41.3043	40.3448	45.5556	40.7407	39.8148	44.4444	41.4286	42.0833	45.2174	42.5
1	2	46	4		43	4		1	3	2	2	26	27	14	7	4	4	2	1	10.5263	6	6	4	5	5	3	3	1	1	1	0	1	1	0	1	55.8987	52.8571	50.2941	52.963	58.6957	57.5862	56.6667	48.1481	41.6667	44.4444	38.5714	42.0833	45.2174	47.5
1	1	49	4	3	43	4	3	1	3	1	0	30	24	10	11	0	1	4	6	4	2	6	3	1	3	2	1	0	0	2	0	1	1	0	0	43.5849	43.3333	50.2941	49.2593	41.3043	50.6897	51.1111	40.7407	39.8148	41.6667	41.4286	42.0833	45.2174	47.5
1	2	47	4	3	40	2	7	1	3	1	1	25	19	16	21	6	4	8	8	1	2	2	0	2	1	1	3	2	1	4	1	0	0	1	3	37.9245	43.3333	38.5294	38.1481	45.6522	43.7931	45.5556	48.1481	43.5185	44.4444	47.1429	46.25	40.8696	42.5
1	1	39	4	3	39	3	3	1	3	1	0	25	25	13	12	1	0	7	3	0	1	0	0	0	1	0	1	1	0	1	0	0	0	0	2	36.0377	40.9524	32.6471	38.1481	36.9565	43.7931	40	40.7407	41.6667	41.6667	38.5714	42.0833	40.8696	42.5
1	2	50	4	3	49	4	3	1	3	3	0	26	21	15	17	5	11	4	2	9	7	7	4	4	6	0	3	6	5	4	0	0	1	0	1	53.0189	55.2381	53.2353	52.963	54.3478	61.0345	40	48.1481	50.9259	55.5556	47.1429	42.0833	40.8696	47.5
1	2	53	4	3	48	2	3	1	3	3	2	26	18	14.0833	18	6	10	0	0	11	6	5	2	4	3	2	3	7	1	4	1	2	0	0	1	56.7925	52.8571	47.3529	45.5556	54.3478	50.6897	51.1111	48.1481	52.7778	44.4444	47.1429	46.25	49.5652	42.5
1	2	52	4	3	46	4	7	1	4	4	0	29	24	15.3636	19	3	0	1	1	8	2	1	4	2	0	0	0	9	1	5	3	2	0	1	1	51.1321	43.3333	35.5882	52.963	45.6522	40.3448	40	37.037	56.4815	44.4444	50	54.5833	49.5652	42.5
1	2							1	2	1	5	18	18	17	19	4	0	7	7	7	10	7	2	3	4	3	3	1	9	11	0	4	5	5	3	49.2453	62.381	53.2353	45.5556	50	54.1379	56.6667	48.1481	41.6667	66.6667	67.1429	42.0833	58.2609	67.5
1	2				48	2	7	3	2	2	8	1		22		5	5	9	9	7	13	11	8	6	6	2	8	10	4	10	10	3	0	1	3	49.2453	69.5238	65	67.7778	63.0435	61.0345	51.1111	66.6667	58.3333	52.7778	64.2857	83.75	53.913	42.5
1	2	53			51	2	5	1	4	4	10	17	17	24	24	4	4	1	2	6	2	1	2	1	0	1	0	1.05263	1	4	0	2.28571	0	0	0	47.3585	43.3333	35.5882	45.5556	41.3043	40.3448	45.5556	37.037	41.7641	44.4444	47.1429	42.0833	50.8075	42.5
1	2	45	1	4	40	2		1	2	2	6.66667	19	23	16.25	13	12	9	1	3	3.33333	0	2	5	3	0	1	0	1	2	3	0	1	1	1	1	42.327	38.5714	38.5294	56.6667	50	40.3448	45.5556	37.037	41.6667	47.2222	44.2857	42.0833	45.2174	47.5
1	2	39	1	4	32	1	6	1	3	1	7	23	19	17	22	5	6	2	4.5	6	6	8	3	5	4	1	5	9	1.07692	5	3	2	1	0	3.375	47.3585	52.8571	56.1765	49.2593	58.6957	54.1379	45.5556	55.5556	56.4815	44.6581	50	54.5833	49.5652	47.5
1	2	43	1	6	41	1	6	1	3	3	8	18	18	20	20	8	16	0	0	9	5	7	9	1	2	2	3	4	1	2	2	1	2	0	2	53.0189	50.4762	53.2353	71.4815	41.3043	47.2414	51.1111	48.1481	47.2222	44.4444	41.4286	50.4167	45.2174	52.5
1	2	40	2	3	38	2	7	1	1	1	5	22	19	13	14	5	0	5	2	9	2	5	5	2.28571	0	0	0	6	1	3	1	4	0	1	1	53.0189	43.3333	47.3529	56.6667	46.8944	40.3448	40	37.037	50.9259	44.4444	44.2857	46.25	58.2609	42.5
1	1	50	2	3				1	2	1	12	15	18	19	17	7	7	6	9	5.26316	8	2	2	3	5	1	3	6	4	3	1	0	0	1	1	45.9682	57.619	38.5294	45.5556	50	57.5862	45.5556	48.1481	50.9259	52.7778	44.2857	46.25	40.8696	42.5
1	1	42	2					2	2	1	5		34		6	7	7	5	5	4	1	8	4	3	3	1	3	19	9	7	4	3.42857	1	0	2	43.5849	40.9524	56.1765	52.963	50	50.6897	45.5556	48.1481	75	66.6667	55.7143	58.75	55.7764	47.5
1	2	45	2	3	40	2	3	2	2	1	4.8	8.72727	28	23	14	9	0	3	0	14	9	15	8	6	4	8	5	24	12	7	7	4	15	0	5.625	62.4528	60	76.7647	67.7778	63.0435	54.1379	84.4444	55.5556	84.2593	75	55.7143	71.25	58.2609	117.5
1	1	46	2	5	42	1	6	1	3	3	6.54545	17	18	19	18.4167	8	8.16667	2	4	9	11	9	5	9	9	4	9	15	12	8	14	7	7.71429	4	8	53.0189	64.7619	59.1176	56.6667	76.087	71.3793	62.2222	70.3704	67.5926	75	58.5714	100.417	71.3043	81.0714
1	1	38	2	3	34	2	3	1	3	1	5	13	24	21	10.8333	4	5	6	7	1.05263	6	7.33333	5	4.57143	4	1	4	1.81818	1.4	4.125	0	2.66667	3	3.5	0	38.0238	52.8571	54.2157	56.6667	56.8323	54.1379	45.5556	51.8519	43.1818	45.5556	47.5	42.0833	52.4638	57.5
1	2	44	2	4	37	1	7	1	3	1	5.45455	19	25	16	12	5	4	9	11	4	6	9	1	3	2	4	3	12	5	5	4	4	3	1	5	43.5849	52.8571	59.1176	41.8519	50	47.2414	62.2222	48.1481	62.037	55.5556	50	58.75	58.2609	57.5
1	1	42	2	3	41	1	3	1	3	1	5	13	25	22	18	2	2	5	3	5	7	9	5	5	3	5	4	10	9	7	4	2	5	0	3	45.4717	55.2381	59.1176	56.6667	58.6957	50.6897	67.7778	51.8519	58.3333	66.6667	55.7143	58.75	49.5652	67.5
1	1	48	2	4	43	2	4	1	3	2	4.8	22	21	10	10	7		4		6	4	12.1	3	6.85714	3	1	7	2	2.15385	6	1	3	2	1	3	47.3585	48.0952	68.2353	49.2593	66.7702	50.6897	45.5556	62.963	43.5185	47.6496	52.8571	46.25	53.913	52.5
1	2	46	2	3	48	2	4	1	3	3	9	21	7	16	4	6	0	7	8.4	10	6	9	4	7	1	1	7	0	2.8	4.125	0	4	0	3.5	9	54.9057	52.8571	59.1176	52.963	67.3913	43.7931	45.5556	62.963	39.8148	49.4444	47.5	42.0833	58.2609	42.5
1	2	43	3	7	41	4	3	1	2	1	5	19	18	19	21	1	3	3	3	9	0	4.4	4	2	1	2	1	14	4	9	8	5	3	2	4	53.0189	38.5714	45.5882	52.963	45.6522	43.7931	51.1111	40.7407	65.7407	52.7778	61.4286	75.4167	62.6087	57.5
1	2	46	3	3	43	2	7		4	2	5	23	27	10	8	7	7	5	6	11	5	11	3	4	6	4	3	1	2	3	0	2	0	1	2	56.7925	50.4762	65	49.2593	54.3478	61.0345	62.2222	48.1481	41.6667	47.2222	44.2857	42.0833	49.5652	42.5
1	1	51	3	4	44	1	7	1	3	3	7	21	25	17	19	7	0	0	0	12	12	7	2	8	9	2	7	12	6	3	0	6	6	0	2	58.6792	67.1429	53.2353	45.5556	71.7391	71.3793	51.1111	62.963	62.037	58.3333	44.2857	42.0833	66.9565	72.5
1	2										0	15	21	15	14	6		2		8	6	9	6	4	8	6	4	5	3	8	0	2	2	2	3	51.1321	52.8571	59.1176	60.3704	54.3478	67.931	73.3333	51.8519	49.0741	50	58.5714	42.0833	49.5652	52.5
1	2				41	2	5	2	1	1	1	19	18	16	11.9167	6	7	8	11	12	6	9.9	8	6	10.125	3	7	7	3	9	2.16667	6	0	0	5	58.6792	52.8571	61.7647	67.7778	63.0435	75.2586	56.6667	62.963	52.7778	50	61.4286	51.1111	66.9565	42.5
1	2				35	3	4	3	1	1	1.33333	18	22	14	21	6	5	6	2	15	10	7	5	5	1	3	4	7	3	9	2	2	1	1.16667	5	64.3396	62.381	53.2353	56.6667	58.6957	43.7931	56.6667	51.8519	52.7778	50	61.4286	50.4167	49.5652	47.5
1	2				46	3	5	2	1	1	0	17	18	21	20	3	2	3	3	0	0	3	0	1	0	0	0	3	1	11	1	5	1	1	0	36.0377	38.5714	41.4706	38.1481	41.3043	40.3448	40	37.037	45.3704	44.4444	67.1429	46.25	62.6087	47.5
1	1							1	2	2	0	21	28	13	6	7	7	3	3	3	4	1	0	0	6	0	3	4	3	3	0	0	2	0	4	41.6981	48.0952	35.5882	38.1481	36.9565	61.0345	40	48.1481	47.2222	50	44.2857	42.0833	40.8696	52.5
1	1							1	2	2	3	23	20	16	17	6	6	8	8	1	1	4	3	3	0	0	0	6	4	7	2	5	0	0	2	37.9245	40.9524	44.4118	49.2593	50	40.3448	40	37.037	50.9259	52.7778	55.7143	50.4167	62.6087	42.5
1	2				39	2	7	1			1	21	18	19	19	8	7	6	1	7	3	8	3	6	2	1	5	4	2	4	0	1	0	1	1	49.2453	45.7143	56.1765	49.2593	63.0435	47.2414	45.5556	55.5556	47.2222	47.2222	47.1429	42.0833	45.2174	42.5
1	1	38		5				1	2	1		20	17.4545	20	19.5	9	5	4	9	12.2222	7	8	8	5.71429	4.5	4.66667	14	1	0	2	1.08333	2	4	2	2	59.0985	55.2381	56.1765	67.7778	61.8012	55.8621	65.9259	88.8889	41.6667	41.6667	41.4286	46.5972	49.5652	62.5
1	2				45	2		1	2	2	3	15	35	4	4	7	7	5	5	0	3	3	1	0	3	0	1	1	0	2	0	0	0	1	1	36.0377	45.7143	41.4706	41.8519	36.9565	50.6897	40	40.7407	41.6667	41.6667	41.4286	42.0833	40.8696	42.5
1	2				42	1	7	2	2	2	0	22		19		5	11	8	12	12	10	11	5	6	2	4	7	14	13	13	6	8	1	5	10	58.6792	62.381	65	56.6667	63.0435	47.2414	62.2222	62.963	65.7407	77.7778	72.8571	67.0833	75.6522	47.5
1	2			3			3	1	4	4	0	22	19	13	16	6	8	3	6	2	4.30769	4	3	0	0	2	4	0	0	0	0	0	0	0	0	39.8113	48.8278	44.4118	49.2593	36.9565	40.3448	51.1111	51.8519	39.8148	41.6667	35.7143	42.0833	40.8696	42.5
1	2							1	3	2	0	22	18	21	19	0	1	2	2	10	2	8	4	4	4	3	5	9.09091	0	8.25	8.66667	2.66667	0	0	0	54.9057	43.3333	56.1765	52.963	54.3478	54.1379	56.6667	55.5556	56.6498	41.6667	59.2857	78.1944	52.4638	42.5
1	2				42	1	7	1	4	2	0	22	22	17	17	11	11	2	2	4	1	5	3	3	1	1	3	2	3	2	2	2	0	1	3	43.5849	40.9524	47.3529	49.2593	50	43.7931	45.5556	48.1481	43.5185	50	41.4286	50.4167	49.5652	42.5
1	2							1	4	4	1	18	18	20	20	5	5	4	2	3	2	3	2	2	2	1	2	0	0	3	0	1	0	0	0	41.6981	43.3333	41.4706	45.5556	45.6522	47.2414	45.5556	44.4444	39.8148	41.6667	44.2857	42.0833	45.2174	42.5
1	2				47	1	5	1	5	5	3					5	4	3	4	2	3	5	2	2	9	1	3	4	1	6	4	1	4	1	2	39.8113	45.7143	47.3529	45.5556	45.6522	71.3793	45.5556	48.1481	47.2222	44.4444	52.8571	58.75	45.2174	62.5
1	2				43	2		3	3	3	1.5	21	19	12	13	9	7	1	3	9	9	10	2	4	2	2	2	3.63636	5.6	6.28571	8.66667	1.33333	0	0	0	53.0189	60	62.0588	45.5556	54.3478	47.2414	51.1111	44.4444	46.5488	57.2222	53.6735	78.1944	46.6667	42.5
1	2							2	6	4	1	21	22	10	13	1	0	3	0	3	5	8	2	2	1	3	2	0	0	1	0	0	0	0	0	41.6981	50.4762	56.1765	45.5556	45.6522	43.7931	56.6667	44.4444	39.8148	41.6667	38.5714	42.0833	40.8696	42.5
1	2				52	1	7	3	4	4	0	18	18	18	19	2	2	5	7	11	5	4	7	3	5	1	5	2.10526	3	2	0	0	0	0	2.25	56.7925	50.4762	44.4118	64.0741	50	57.5862	45.5556	55.5556	43.7135	50	41.4286	42.0833	40.8696	42.5
1	2	52	1	4	50	2	3	1	1	1	0	17	15	20	23	6	6	6	6	13	4	6	5	2	2	2	4	11	6	10	3	2	9	4	6	60.566	48.0952	50.2941	56.6667	45.6522	47.2414	51.1111	51.8519	60.1852	58.3333	64.2857	54.5833	49.5652	87.5
1	2	50	1	3	40	1	3	2	1	1	1	12	13	18	18	8	7	6	7	16.8421	14	11	9	2	4	1	10	25	14	11	10	5	4	4	8	67.8153	71.9048	65	71.4815	45.6522	54.1379	45.5556	74.0741	86.1111	80.5556	67.1429	83.75	62.6087	62.5
1	2	40	1	4	37	1	7	1	2	1	0	21	18	19	19	2	0	0	2	1.05263	1	5	1	2	1.125	1	2	15	13	15	3	14	4	6	11	38.0238	40.9524	47.3529	41.8519	45.6522	44.2241	45.5556	44.4444	67.5926	77.7778	78.5714	54.5833	101.739	62.5
1	1	42	1		38	2	5	1	2	1	0	23	20	20	14	4	4	4	12	5	3	2	1	3	1	1	7	0	0	0	0	0	0	0	0	45.4717	45.7143	38.5294	41.8519	50	43.7931	45.5556	62.963	39.8148	41.6667	35.7143	42.0833	40.8696	42.5
1	2	37	1	5	35	1	7	1	2	1	0	22	16	2	5	7	14	6	6	0	4	4	0	2	2	0	2	4	1	5	1	2	0	1	1	36.0377	48.0952	44.4118	38.1481	45.6522	47.2414	40	44.4444	47.2222	44.4444	50	46.25	49.5652	42.5
1	2	43	1	5	41	1	5	1	2	2	2	19	19	21	20	0	0	0	0	4	0	3	2	0	0	0	0	6	2	7	0	3	1	2	1	43.5849	38.5714	41.4706	45.5556	36.9565	40.3448	40	37.037	50.9259	47.2222	55.7143	42.0833	53.913	47.5
1	1	42	1	5	38	1	5	1	2	1	0	23	21.8182	12	11				18	7	5	5	2	2	2	1	0	10	6	5	3	1	3.85714	2	1	49.2453	50.4762	47.3529	45.5556	45.6522	47.2414	45.5556	37.037	58.3333	58.3333	50	54.5833	45.2174	61.7857
1	2	46	1	5	40	2	6	1	2	2	0	22	23	13	4	7	7	1	1	13	8	10	5	4	7	4	5	15	7	11	5	2	4	5	4	60.566	57.619	62.0588	56.6667	54.3478	64.4828	62.2222	55.5556	67.5926	61.1111	67.1429	62.9167	49.5652	62.5
1	1		1	4		1	7	1	2	1	0	22	14	2	2	7	4	0	1	1	2	7	0	5	0	0	2	0	0	2.2	0	1.14286	0	1	0	37.9245	43.3333	53.2353	38.1481	58.6957	40.3448	40	44.4444	39.8148	41.6667	42	42.0833	45.8385	42.5
1	1	39	1	6				1	2	1	0	22.9091	21	13	21	1	0	4	2	1	0	1	1	1	2	0	2	2	1	4	1	2	0	1	1	37.9245	38.5714	35.5882	41.8519	41.3043	47.2414	40	44.4444	43.5185	44.4444	47.1429	46.25	49.5652	42.5
1	1	44	1		38	1		1	2	2	0	23	25	8	4	6	11	1	12	4	1	5	5	4	0	2	4	1	0	3	0	2	0	0	1	43.5849	40.9524	47.3529	56.6667	54.3478	40.3448	51.1111	51.8519	41.6667	41.6667	44.2857	42.0833	49.5652	42.5
1	2	50	1	5	42	1	4	1	2	2	0	21	20	13	13	5	7	7	9	5	4	5	2	3	3	1	5	2.10526	1	3	1	2.28571	2	0	2	45.4717	48.0952	47.3529	45.5556	50	50.6897	45.5556	55.5556	43.7135	44.4444	44.2857	46.25	50.8075	52.5
1	2	45	1	5	41	1	7	1	2	1	1.09091	22	17	11	10	2	0	7	4	6	8	5	0	4	1	0	8	3	6	2	2	1	0	1	3	47.3585	57.619	47.3529	38.1481	54.3478	43.7931	40	66.6667	45.3704	58.3333	41.4286	50.4167	45.2174	42.5
1	2	42	1	4	38	1	7	1	2		0	18	18	18	15	9	7	5	6	6	0	4	3	2	0	0	2	4	2	5	1	3	0	0	1	47.3585	38.5714	44.4118	49.2593	45.6522	40.3448	40	44.4444	47.2222	47.2222	50	46.25	53.913	42.5
1	2	48	1	6	49	2	7	1	2	1	0	16	15	18	18	7	6	5	7	21.0526	16.1538	15.8889	11	8	11	6	3	16	2	17	6	9	0	4.66667	1	75.7597	77.033	79.3791	78.8889	71.7391	78.2759	73.3333	48.1481	69.4444	47.2222	84.2857	67.0833	80	42.5
1	2	47	1	6	46	1	7	1	2	1	3	20	19	21	21.2727	4	4	1	10	10	7	1.1	3	3	6	2	3	1	0	2	0	3	0	0	0	54.9057	55.2381	35.8824	49.2593	50	61.0345	51.1111	48.1481	41.6667	41.6667	41.4286	42.0833	53.913	42.5
1	1	52	1	5	47	1	4	1	2	2	1	19	26	15	16	6	4	6	8	3	0	3	1	1	2	2	0	8	0	4	3	1	2	0	0	41.6981	38.5714	41.4706	41.8519	41.3043	47.2414	51.1111	37.037	54.6296	41.6667	47.1429	54.5833	45.2174	52.5
1	2	51	1	3	55	4	7	1	2	2	2	23	23	18	18	1	1	1	3	2	2	4	1	1	1	1	3	0	2	2	0	2	0	0	1	39.8113	43.3333	44.4118	41.8519	41.3043	43.7931	45.5556	48.1481	39.8148	47.2222	41.4286	42.0833	49.5652	42.5
1	2	41	1		40	1	4	2	2	1	0	21	22	16	15	4	7	8	6	1	5	5	0	4	2	1	2	3	5	3	1	3	6	0	5	37.9245	50.4762	47.3529	38.1481	54.3478	47.2414	45.5556	44.4444	45.3704	55.5556	44.2857	46.25	53.913	72.5
1	2	42	1	7	43	1	5	2	2	2	2.18182	11	18	25	18	7	7	4	3	10	8	11	10	6	2	0	2	6	6	5	1	3	0	2	1	54.9057	57.619	65	75.1852	63.0435	47.2414	40	44.4444	50.9259	58.3333	50	46.25	53.913	42.5
1	2	48	1	4	45	1	6		3	3	1	14	15	24	27	6	4	2	0	3	2	3	2	0	1	0	0	4	2	2	0	2	0	0	0	41.6981	43.3333	41.4706	45.5556	36.9565	43.7931	40	37.037	47.2222	47.2222	41.4286	42.0833	49.5652	42.5
1	2	41	1	7	38	1	3	1	3	2	0	22	18	26	18	3	5	0	5	8	8	9	4	6	8	2	3	6	6	9	6	8	5	4.66667	2.25	51.1321	57.619	59.1176	52.963	63.0435	67.931	51.1111	48.1481	50.9259	58.3333	61.4286	67.0833	75.6522	67.5
1	1	41	1	3	34	2	7	1	3	2	0	21	19	13	13	6	7	1	3	4	4	4	3	3	1	1	0	1	0	0	0	0	0	0	0	43.5849	48.0952	44.4118	49.2593	50	43.7931	45.5556	37.037	41.6667	41.6667	35.7143	42.0833	40.8696	42.5
1	2	41	1	4	38	1	4	1	3	3	1	22	18	16	17	6	9	5	7	9	10	10	7	2	3	2	2	0	0	0	0	0	0	0	0	53.0189	62.381	62.0588	64.0741	45.6522	50.6897	51.1111	44.4444	39.8148	41.6667	35.7143	42.0833	40.8696	42.5
1	1	45	1	4	41	1	7	1	3	3	1					8	3	1	0	8	11	5	4	3	5	5	4	2	3	3	0	0	1	0	0	51.1321	64.7619	47.3529	52.963	50	57.5862	67.7778	51.8519	43.5185	50	44.2857	42.0833	40.8696	47.5
1	2	43	1		34	1		1	3	2	1	22	23	23	21	0	0	1	1	7	17	13	3	5	7	5	8	8	3	9	1	2	2	0	2	49.2453	79.0476	70.8824	49.2593	58.6957	64.4828	67.7778	66.6667	54.6296	50	61.4286	46.25	49.5652	52.5
1	1	46	1	5	42	1	7	1	3	3		10	9	20	15	1	3	4	5	9	12	10	8	5	8	3	5	13	10	9	3.25	6	8	5	4	53.0189	67.1429	62.0588	67.7778	58.6957	67.931	56.6667	55.5556	63.8889	69.4444	61.4286	55.625	66.9565	82.5
1	1	41	1	5	42	1	7	1	3	1	0	14	13	24	19	6	3	6	7	2	3	6	1	8	8	1	2	9	2	3	8	1	9	5	2	39.8113	45.7143	50.2941	41.8519	71.7391	67.931	45.5556	44.4444	56.4815	47.2222	44.2857	75.4167	45.2174	87.5
1	2	44	1	3	41	1	7	1	4	3	4	20	14	2	4	6	2	4	3	16	10	9	6	5	7	7	8	2	0	5	0	3	0	0	2	66.2264	62.381	59.1176	60.3704	58.6957	64.4828	78.8889	66.6667	43.5185	41.6667	50	42.0833	53.913	42.5
1	2	43	1	6	39	1	6	1	3	1	4	17	24	14	13	4	3	8	12	5	8	5	2	2	3	0	6	5	6	7	3	3	3.375	2	6	45.4717	57.619	47.3529	45.5556	45.6522	50.6897	40	59.2593	49.0741	58.3333	55.7143	54.5833	53.913	59.375
1	2	45	1	6	40	1	6	1	3	3	0	18	18	18	21	13	8	0	3	2	0	6	1	2	0	2	0	13	8	9	6	6	9	4	3	39.8113	38.5714	50.2941	41.8519	45.6522	40.3448	51.1111	37.037	63.8889	63.8889	61.4286	67.0833	66.9565	87.5
1	2	50	1	7	45	1	7	1	3	2	1	23	15	11	13	10	6	1	1	6	10	3	0	3	4	1	7	3	6	4	0	1	3	2	5	47.3585	62.381	41.4706	38.1481	50	54.1379	45.5556	62.963	45.3704	58.3333	47.1429	42.0833	45.2174	57.5
1	1	42	1	2	35	2	2	1	3	1	2	19	22	3	1	4	3	8	3	8	5.38462	5.5	3	2	0	2	4	15	3	8	3	4	1	1	2	51.1321	51.3919	48.8235	49.2593	45.6522	40.3448	51.1111	51.8519	67.5926	50	58.5714	54.5833	58.2609	47.5
1	1	41	1	3	42	1	7	1	3	3	0	18.5455	18	15	9	7	7	6	6	6	6	9	1	5	7	2	6	0	1	4	0	2	0	0	0	47.3585	52.8571	59.1176	41.8519	58.6957	64.4828	51.1111	59.2593	39.8148	44.4444	47.1429	42.0833	49.5652	42.5
1	1	42	1	7	38	1	7	1	4	3	3	19	18	19	19	3	2	3	2	4	1	4	1	1	0	1	0	6	2	4	1	3	0	1	1	43.5849	40.9524	44.4118	41.8519	41.3043	40.3448	45.5556	37.037	50.9259	47.2222	47.1429	46.25	53.913	42.5
1	1	42	1	6	43	1	4	1	3	1	0	20	22	18	18	3	3	1	1	3	3	2	1	5	0	0	3	0	2	2	1	2	0	0	1	41.6981	45.7143	38.5294	41.8519	58.6957	40.3448	40	48.1481	39.8148	47.2222	41.4286	46.25	49.5652	42.5
1	1	51	1	6	42	2	7	1	3	1	1	4	14	29	14	4	0	3	3	2	0	3	1	0	0	1	2	12	0	7	5	3	1	0	5	39.8113	38.5714	41.4706	41.8519	36.9565	40.3448	45.5556	44.4444	62.037	41.6667	55.7143	62.9167	53.913	47.5
1	2	48	1	5	46	1	5	1	3	1	0	22	22	13	18	7	11	2	1	11	13	11	5	10	16	4.66667	12	5.45455	0	9.625	0	0	0	3.5	0	56.7925	69.5238	65	56.6667	80.4348	95.5172	65.9259	81.4815	49.9158	41.6667	63.2143	42.0833	40.8696	42.5
1	2	48	1	4	46	1		1	3	3	0	18	17	18	18	4	6	3	8	1	2	5	1	5	2	1	6	1	0	0	1	3	2	0	2	37.9245	43.3333	47.3529	41.8519	58.6957	47.2414	45.5556	59.2593	41.6667	41.6667	35.7143	46.25	53.913	52.5
1	1	48	1	7	47	1		1	3	3	0	21	12	16	15	3	9	1	1	13	7	6	3	3.42857	3	3	6	5	0	4	1	1	0	0	0	60.566	55.2381	50.2941	49.2593	51.8634	50.6897	56.6667	59.2593	49.0741	41.6667	47.1429	46.25	45.2174	42.5
1	2	48	1	4	47	1	4	1	5	3	0	15	15	11	11	6	9	4	6	12	9	7	5	5	3	3	10	4	0	3	0	1	1.125	0	1	58.6792	60	53.2353	56.6667	58.6957	50.6897	56.6667	74.0741	47.2222	41.6667	44.2857	42.0833	45.2174	48.125
1	1	50	1	6	49	1	7	1	3	3	4	21	18	17	9	9	5	2	5	13	4	10	7	6	5	3	9	7.36842	16	10	2.16667	6	8	1	6	60.566	48.0952	62.0588	64.0741	63.0435	57.5862	56.6667	70.3704	53.46	86.1111	64.2857	51.1111	66.9565	82.5
1	2	57	1	7	50	1	7	1	3	3	0	15	17	16	12	0	0	12	11	10	9	6	4	1	3.375	5	7	4	6	5	1	4	0	1	4	54.9057	60	50.2941	52.963	41.3043	51.9828	67.7778	62.963	47.2222	58.3333	50	46.25	58.2609	42.5
1	2	73	1		55	1	7	1	3	3	0	18	32	22	10	8	7	3	5	9	8	2	0	2	1.5	0	2	21	5	4	4	5	0	1	2	53.0189	57.619	38.5294	38.1481	45.6522	45.5172	40	44.4444	78.7037	55.5556	47.1429	58.75	62.6087	42.5
1	1	50	1	6	48	1	7	2	4	3	1	20	24	11	1.08333	7	9	5	7	14.7368	1	8	7	1	4	4	3	3	0	4	2	1	0	0	1	63.8431	40.9524	56.1765	64.0741	41.3043	54.1379	62.2222	48.1481	45.3704	41.6667	47.1429	50.4167	45.2174	42.5
1	1	44	2	5	44	1	7	1	1	1	4	15	19	6	5	4	4	8	4	12	5	6	3	3	0	1	2	6	1	6	0	2	0	1	0	58.6792	50.4762	50.2941	49.2593	50	40.3448	45.5556	44.4444	50.9259	44.4444	52.8571	42.0833	49.5652	42.5
1	1	50	2	3	47	3	7	1	1	1	0	14	12	26	24	3	3	0	0	21	15	12	5	5	9	3	12	10	9	4	1	0	1	1	3	75.6604	74.2857	67.9412	56.6667	58.6957	71.3793	56.6667	81.4815	58.3333	66.6667	47.1429	46.25	40.8696	47.5
1	1	47	2	5					2	2	2	1	17	27	18	10	10	2	2	9	1	5	7	1	2	2	0	7	1	2	1	1.14286	0	0	1	53.0189	40.9524	47.3529	64.0741	41.3043	47.2414	51.1111	37.037	52.7778	44.4444	41.4286	46.25	45.8385	42.5
1	2	44	2	3	38	3	3	1	2	1	0					5	11	6	4	8	1	6	4	2	4	1	1	5.26316	3	8	2.16667	3	1.125	0	1	51.1321	40.9524	50.2941	52.963	45.6522	54.1379	45.5556	40.7407	49.5614	50	58.5714	51.1111	53.913	48.125
1	2	43	2	7	39	2	4	1	2	1	0	18	19	9	10	11	15	3	10	5	2	8	4	2	1	2	1	14	4	11	4	5	0	0	3	45.4717	43.3333	56.1765	52.963	45.6522	43.7931	51.1111	40.7407	65.7407	52.7778	67.1429	58.75	62.6087	42.5
1	1	44	2	5	43	2	3	1	2	2	0	20	18	24	19	7	7	6	6	19	15	7	9	7	6	4	7	1	0	0	0	0	0	0	0	71.8868	74.2857	53.2353	71.4815	67.3913	61.0345	62.2222	62.963	41.6667	41.6667	35.7143	42.0833	40.8696	42.5
1	2	41	2	4	38	1	6	1	2	1	0	18	18	21	21	7	7	6	6	3	1	2	0	2	0	1	0	5	0	5	2	0	0	1	0	41.6981	40.9524	38.5294	38.1481	45.6522	40.3448	45.5556	37.037	49.0741	41.6667	50	50.4167	40.8696	42.5
1	1	41	2	5	41	3	3	1	2	1	0	21	20	14	11	7	4	5	3	10	5	8	3	3	2	2	5	2	0	2	0	2	0	0	0	54.9057	50.4762	56.1765	49.2593	50	47.2414	51.1111	55.5556	43.5185	41.6667	41.4286	42.0833	49.5652	42.5
1	2	42	2	3	39	2	7	1	2	1	3	18	17	21	22	3	0	0	0	3	4	6	2	1	4	1	6	2	3	3	1	2	3.375	1	3	41.6981	48.0952	50.2941	45.5556	41.3043	54.1379	45.5556	59.2593	43.5185	50	44.2857	46.25	49.5652	59.375
1	1	42	2	2	40	2		1	2	2	0	22	18	17	18	7	7	0	0	2	1	2	0	1	1	0	1	0	0	0	0	1	0	0	0	39.8113	40.9524	38.5294	38.1481	41.3043	43.7931	40	40.7407	39.8148	41.6667	35.7143	42.0833	45.2174	42.5
1	1	42	2	3	40	1	7	1	2	2	0	19	18	20	20	3	2	1	1	2	0	3	0	1	0	2	2	0	0	0	0	0	0	0	0	39.8113	38.5714	41.4706	38.1481	41.3043	40.3448	51.1111	44.4444	39.8148	41.6667	35.7143	42.0833	40.8696	42.5
1	2	35	2	5	36	2	5	1	2	1	0	18	5	17	10	4	4	6	3	13	5.38462	6	3	4	5	1	2	3	1	1	0	1	0	0	1	60.566	51.3919	50.2941	49.2593	54.3478	57.5862	45.5556	44.4444	45.3704	44.4444	38.5714	42.0833	45.2174	42.5
1	2	45	2	8	44	2		1	2	2	1	18	24	18	7	1	0	5	6	12	10	7	3	5	10	1	3	3	1	9	1.08333	6	4.5	1	2	58.6792	62.381	53.2353	49.2593	58.6957	74.8276	45.5556	48.1481	45.3704	44.4444	61.4286	46.5972	66.9565	65
1	2	40	2	3	40	2	3	1	2	1	4	23	26	21	11	5	2	3	3	11	3	1	4	4	3	2	2	3	2	3.3	1	4.57143	0	0	3	56.7925	45.7143	35.5882	52.963	54.3478	50.6897	51.1111	44.4444	45.3704	47.2222	45.1429	46.25	60.7453	42.5
1	1	46	2	5	44	4	3	1	2	1	1	20	17	16	19	2	7	4	2	0	0	1	1	4	1	1	1	3	9	9	2	7	1	2	11	36.0377	38.5714	35.5882	41.8519	54.3478	43.7931	45.5556	40.7407	45.3704	66.6667	61.4286	50.4167	71.3043	47.5
1	2	47	2	3	44	2	3	1	2	2	2	23	18	18	19	1	4	5	1	2	10	7	1	6	0	1	1	1	4	7	0	7	0	1	1	39.8113	62.381	53.2353	41.8519	63.0435	40.3448	45.5556	40.7407	41.6667	52.7778	55.7143	42.0833	71.3043	42.5
1	2	44	2	4	40	2	7	1	2	1	0	23	23	24	16	7	7	6	6	21.0526	11	6.6	6	2	10	4	6	4	3	5	1	1	1.125	2	3	75.7597	64.7619	52.0588	60.3704	45.6522	74.8276	62.2222	59.2593	47.2222	50	50	46.25	45.2174	48.125
1	2	48	2	5	44	1	7	1	2	1	1	22	21	16	13	6	5	7	10	3	5	6	0	3	3	1	3	2	1	4	0	1	0	0	2	41.6981	50.4762	50.2941	38.1481	50	50.6897	45.5556	48.1481	43.5185	44.4444	47.1429	42.0833	45.2174	42.5
1	2	42	2	3	38	2	3	1	2	1	0	21	21	25	25	2	2	0	0	5	2	9	0	1	3	3	6	7	0	5	2	2	0	1	1	45.4717	43.3333	59.1176	38.1481	41.3043	50.6897	56.6667	59.2593	52.7778	41.6667	50	50.4167	49.5652	42.5
1	1	42	2	7	41	3	3	1	2	1	3	23	27	11.9167	10	8	5	2	8	11	2	8	2	3	3	2	2	3	0	2	1	2	1	0	2	56.7925	43.3333	56.1765	45.5556	50	50.6897	51.1111	44.4444	45.3704	41.6667	41.4286	46.25	49.5652	47.5
1	2	47	2	3	49	3	3	1	2	1	0	16	19	22	10	5	8	5	9	5	6	6	3	4	1	1.16667	4	10	9	10	4	5	2	2	7	45.4717	52.8571	50.2941	49.2593	54.3478	43.7931	46.4815	51.8519	58.3333	66.6667	64.2857	58.75	62.6087	52.5
1	2	49	2	3	48	2	3	1	2	2	1	18	27	13	6	3	1	5	5	6	2	5	3	4	7	5	0	5	0	7	1	6	0	2	0	47.3585	43.3333	47.3529	49.2593	54.3478	64.4828	67.7778	37.037	49.0741	41.6667	55.7143	46.25	66.9565	42.5
1	1	46	2	2	40	1	7	2	2	2	2	22	15	17	22	7	6	6	6	11	12	9	3	5	8	3	10	1	1	1.22222	0	2	0	1	5	56.7925	67.1429	59.1176	49.2593	58.6957	67.931	56.6667	74.0741	41.6667	44.4444	39.2063	42.0833	49.5652	42.5
1	2	39	2		39	2		1	3	2	3	21	20	24	25	3	2	3	2	10	7	9	5	4	8	0	5	5	3	2	0	1	1	0	0	54.9057	55.2381	59.1176	56.6667	54.3478	67.931	40	55.5556	49.0741	50	41.4286	42.0833	45.2174	47.5
1	1	43	2	5	42	2	5	1	3	2	0	21	19	18	19	8	8	1	0	4	2	4	6	0	1	2	2	0	0	0	0	0	2.25	0	0	43.5849	43.3333	44.4118	60.3704	36.9565	43.7931	51.1111	44.4444	39.8148	41.6667	35.7143	42.0833	40.8696	53.75
1	2	41	2	5	41	2	5	1	4	1	1	8	31	25	1	7	9	2.4	8	7	9	9	2	4	6	2	3	16	8	8	6	2	6.75	2	2	49.2453	60	59.1176	45.5556	54.3478	61.0345	51.1111	48.1481	69.4444	63.8889	58.5714	67.0833	49.5652	76.25
1	2	47	2	5	44	1	5	1	3	3	0	18	20	15	18	3	1	8	13	17	11	8	7	5	1.125	4	3	4	2	3	1	1	0	0	1	68.1132	64.7619	56.1765	64.0741	58.6957	44.2241	62.2222	48.1481	47.2222	47.2222	44.2857	46.25	45.2174	42.5
1	1	41	2	5	37	2	3	1	3	1	2	16	17	16	16	6	8	4	0	5	4	7	2	5	0	2	9	8	0	2	0	1	1	0	4	45.4717	48.0952	53.2353	45.5556	58.6957	40.3448	51.1111	70.3704	54.6296	41.6667	41.4286	42.0833	45.2174	47.5
1	2	46	2	3	45	3	3	1	3	2	4	16	18	19	19	10	5	3	7	14	13	13	13	6	7	3	9	7	14	8	3	5	2.25	0	12	62.4528	69.5238	70.8824	86.2963	63.0435	64.4828	56.6667	70.3704	52.7778	80.5556	58.5714	54.5833	62.6087	53.75
1	1	43	2	5	38	2	3	1	3	1	0	18	18	20	20	7	8	6	9	13	9	7	5	4	3	2	8	6	4	4	1	4	6	1	6	60.566	60	53.2353	56.6667	54.3478	50.6897	51.1111	66.6667	50.9259	52.7778	47.1429	46.25	58.2609	72.5
1	2	47	2	4	44	2	3	1	3	3	0	22	22	11	11	6	5	1	0	10	0	3	3	1	2	1	2	4	1	6	1	2	2	0	0	54.9057	38.5714	41.4706	49.2593	41.3043	47.2414	45.5556	44.4444	47.2222	44.4444	52.8571	46.25	49.5652	52.5
1	2	43	2	2	39	2	5	1	3	2	0	22	18	19	19	7	1	1	0	13	3	8	6	1	4	2	1	10	2	4	0	2	1	0	1	60.566	45.7143	56.1765	60.3704	41.3043	54.1379	51.1111	40.7407	58.3333	47.2222	47.1429	42.0833	49.5652	47.5
1	2	37	2	3	38	2	3	1	3	2	0	17	17	11	6	2	3	5	7	10	2	6	6	1	1	1	6	7	10	9	4	2	9	0	5	54.9057	43.3333	50.2941	60.3704	41.3043	43.7931	45.5556	59.2593	52.7778	69.4444	61.4286	58.75	49.5652	87.5
1	2	40	2	5	40	1	7	1	3	1	0	15	0	15	3	7	6	4	0	5	0	6	3	2	1	1	5	1	0	3	0	3	0	1	0	45.4717	38.5714	50.2941	49.2593	45.6522	43.7931	45.5556	55.5556	41.6667	41.6667	44.2857	42.0833	53.913	42.5
1	2	47	2	5	43	2	5	1	3	3	0	23	31	12	11	5	3	1	2	8	8	3	2	0	0	0	3	0	0	0	0	0	1	0	0	51.1321	57.619	41.4706	45.5556	36.9565	40.3448	40	48.1481	39.8148	41.6667	35.7143	42.0833	40.8696	47.5
1	1	42	2	4	40	1	7	1	3	3	3	18	21.8182	23	19	1	0	7	8	7	9	10	4	1	4	1	7	2	2	12	2	6	0	1	3	49.2453	60	62.0588	52.963	41.3043	54.1379	45.5556	62.963	43.5185	47.2222	70	50.4167	66.9565	42.5
1	2	43	2	5	41	2	3	1	3	3	2	19	17	15	15	2	1	2	4	8	3	4	4	0	4	2	2	10	1	3	5	0	3	0	2	51.1321	45.7143	44.4118	52.963	36.9565	54.1379	51.1111	44.4444	58.3333	44.4444	44.2857	62.9167	40.8696	57.5
1	2	38	2	3	38	3	7	1	3	1	1	14	14	15	15	0	0	6	6	4	2	1	4	2	7	1	5	2	1	2	0	2	2	0	3	43.5849	43.3333	35.5882	52.963	45.6522	64.4828	45.5556	55.5556	43.5185	44.4444	41.4286	42.0833	49.5652	52.5
1	2	47	2	2	47	2	5	1	3	3	4	19	18	19	21	3	10	0	7	15	9	11	3	8	5	5	8	3	1	3	0	1	2	0	1	64.3396	60	65	49.2593	71.7391	57.5862	67.7778	66.6667	45.3704	44.4444	44.2857	42.0833	45.2174	52.5
1	1	47	2	3	46	1	7	1	3	3	2	22	23	21	20					8	2	4.88889	5	4.57143	6	0	4	7	5	5	3.25	3	0	0	3.375	51.1321	43.3333	47.0261	56.6667	56.8323	61.0345	40	51.8519	52.7778	55.5556	50	55.625	53.913	42.5
1	1	51	2	5	46	1	7	1	3	3	1	23	22	20	18	10	8	2	8	10	6	5	0	3	6	2	1	7	4.30769	4	2	3	2	1.16667	4	54.9057	52.8571	47.3529	38.1481	50	61.0345	51.1111	40.7407	52.7778	53.6325	47.1429	50.4167	53.913	52.5
1	1	40	2	3				2	3	2	1	4	25	24	9	6	5	0	0	18	6	7.7	11	4	3	3	5	4	3	5	0	1	1	1	6	70	52.8571	55.2941	78.8889	54.3478	50.6897	56.6667	55.5556	47.2222	50	50	42.0833	45.2174	47.5
1	2	47	3	3	45	2	5	1	1		1	21	24	9	7	4	3	9	1	5	3	3	3	3	2	0	1	7	3	4	0	2	2	0	3	45.4717	45.7143	41.4706	49.2593	50	47.2414	40	40.7407	52.7778	50	47.1429	42.0833	49.5652	52.5
1	1	50	3	5	50	3	3	1	1	1	0	22	22	14	16.25	7	7	6	6	8	3	3.3	2	0	0	0	2	1	1	2	0	1	0	0	1	51.1321	45.7143	42.3529	45.5556	36.9565	40.3448	40	44.4444	41.6667	44.4444	41.4286	42.0833	45.2174	42.5
1	1	43	3	3	38	3		2			2		26		12	7	7	1	0	7	2	5	4	4	5.625	0	2	2	0	3	0	1	0	0	0	49.2453	43.3333	47.3529	52.963	54.3478	59.7414	40	44.4444	43.5185	41.6667	44.2857	42.0833	45.2174	42.5
1	1	50	3	3	45	2	3	2	1		0	18	20	17	17	11	12	0	0	5	0	2	2	1	0	0	1	5	3	5	3	0	4.5	1	2	45.4717	38.5714	38.5294	45.5556	41.3043	40.3448	40	40.7407	49.0741	50	50	54.5833	40.8696	65
1	2	42	3	2	44	3	3	1	2	1	0	22	15	14	12	7	4	4	1	10.5263	14	8	5	3	9	1	6	7	11	7	3	3	4.5	1	5	55.8987	71.9048	56.1765	56.6667	50	71.3793	45.5556	59.2593	52.7778	72.2222	55.7143	54.5833	53.913	65
1	2	45	3	5	39	2	4	1	2	1	2	17	19	23	19	0	0	1	2	9	7	8	4	2	7	0	3	7.27273	0	4.125	0	1.33333	0	0	0	53.0189	55.2381	56.1765	52.963	45.6522	64.4828	40	48.1481	53.2828	41.6667	47.5	42.0833	46.6667	42.5
1	2	42	3	4	42	2	7	1	2	2	0	21	21	17	17	9	10	2	0	1	0	0	0	2	0	1	1	3	0	1	2	3	1	0	0	37.9245	38.5714	32.6471	38.1481	45.6522	40.3448	45.5556	40.7407	45.3704	41.6667	38.5714	50.4167	53.913	47.5
1	2	42	3	3	38	2	3	1	2	1	4	23	23	18	18	4	3	3	3	12	10	6	3	2	4	5	5	7	5	3	2	0	4	3	4	58.6792	62.381	50.2941	49.2593	45.6522	54.1379	67.7778	55.5556	52.7778	55.5556	44.2857	50.4167	40.8696	62.5
1	2	42	3	5	37	3	6	1	2	1	2	18	33	7	5	6	8	5	7	2	1	5	2	4	2	1	3	3	8	8	1	8	9	1	4	39.8113	40.9524	47.3529	45.5556	54.3478	47.2414	45.5556	48.1481	45.3704	63.8889	58.5714	46.25	75.6522	87.5
1	2	43	3	5	37	1	5	1	2	2	2	18	18	20	20	6	0	0	6	2	2	4	1	3	0	2	3	5	10	9	3	8	2	4	12	39.8113	43.3333	44.4118	41.8519	50	40.3448	51.1111	48.1481	49.0741	69.4444	61.4286	54.5833	75.6522	52.5
1	2	41	3	3	37	2	3	1	2	1	1	16	16	20	21	4	9	6	5	5	2.8	4.4	7.8	3	9	2.33333	0	2	6	5	1	2	2	0	2	45.4717	45.2381	45.5882	67.037	50	71.3793	52.963	37.037	43.5185	58.3333	50	46.25	49.5652	52.5
1	2		3	7		3	7	1	2	1	0	22	21	24	24	7	1	4	0	20	9	7.7	16	7	12	5.83333	7.875	7	0	6	3	0	4.5	2	5	73.7736	60	55.2941	97.4074	67.3913	81.7241	72.4074	66.2037	52.7778	41.6667	52.8571	54.5833	40.8696	65
1	2	43	3	2	43	2	7	1	2	1	3	18	11	15.1667	10	10	7	3	5	10	0	0	4	0	0	0	0	6	0	3	1	2	0	0	1	54.9057	38.5714	32.6471	52.963	36.9565	40.3448	40	37.037	50.9259	41.6667	44.2857	46.25	49.5652	42.5
1	2	34	3	5	34	3	3	1	2	1	0	18	18	21	21	10	9	3	8	7	2	3	4	1	0	1	3	9	2	8	2	2	0	1	2	49.2453	43.3333	41.4706	52.963	41.3043	40.3448	45.5556	48.1481	56.4815	47.2222	58.5714	50.4167	49.5652	42.5
1	2	45	3	3	45	3	3	1	2	2	2					9	7	0	1	7	6	4	1	5	7	1.16667	6	2	4	2	0	1	3	1	4	49.2453	52.8571	44.4118	41.8519	58.6957	64.4828	46.4815	59.2593	43.5185	52.7778	41.4286	42.0833	45.2174	57.5
1	1	48	3	3	40	2	1	1	2	1	3	23	24	18	16	7	4	2	2	1	2	2	0	0	0	0	1	2	1	3	1	0	0	1	1	37.9245	43.3333	38.5294	38.1481	36.9565	40.3448	40	40.7407	43.5185	44.4444	44.2857	46.25	40.8696	42.5
1	2	48	3	3	44	3	3	1	2	2	2	20	16	0	0	1	1	1	1	4	6	5	3	2	3	2	2	0	0	0	0	0	0	0	0	43.5849	52.8571	47.3529	49.2593	45.6522	50.6897	51.1111	44.4444	39.8148	41.6667	35.7143	42.0833	40.8696	42.5
1	2	42	3	3	39	3	3	1	2	1	0	22	3	16	30	2	0	2	3	13	2	8	4	1	1	1	2	10	0	4	3	3	1	0	1	60.566	43.3333	56.1765	52.963	41.3043	43.7931	45.5556	44.4444	58.3333	41.6667	47.1429	54.5833	53.913	47.5
1	2	44	3	3	41	3	3	1	2	1	1	22	23	19	15	7	11	6	6	7	4	10	3	4	4	2	3	2	1	4	0	2	1	1	2	49.2453	48.0952	62.0588	49.2593	54.3478	54.1379	51.1111	48.1481	43.5185	44.4444	47.1429	42.0833	49.5652	47.5
1	2	42	3	3	36	3	7	1	2	1	4	16	23	20	14	5	3	6	9	6	5	7	2	3	2	4	2	5	2	7	2	2	5	0	1	47.3585	50.4762	53.2353	45.5556	50	47.2414	62.2222	44.4444	49.0741	47.2222	55.7143	50.4167	49.5652	67.5
1	1	42	3	5	42	2	7	1	2	2	4	13	16	25	26					3	1	2	2	0	1	1	0	3	0	5	0	1	0	0	1	41.6981	40.9524	38.5294	45.5556	36.9565	43.7931	45.5556	37.037	45.3704	41.6667	50	42.0833	45.2174	42.5
1	2	46	3	4	41	2	7	1	2	2	0	18	22	20.0909	17.3333	3.5	3	1	1	9	2	6	4	1	0	1	2	5	1	6	2	2	0	2	3	53.0189	43.3333	50.2941	52.963	41.3043	40.3448	45.5556	44.4444	49.0741	44.4444	52.8571	50.4167	49.5652	42.5
1	2	44	3	5	52	2	5	1	2	2	0	22	18.5455	15	14	0	8	12	4	1	7	7	1	3	3	1	4	3	0	4	0	3	1	0	1	37.9245	55.2381	53.2353	41.8519	50	50.6897	45.5556	51.8519	45.3704	41.6667	47.1429	42.0833	53.913	47.5
1	1	51	3	5	46	3	5	1	2	2	2	20	35	18	10	6	3	2	5	17	5	9	7	6	5	3	4	2	0	4	0	2	1	0	0	68.1132	50.4762	59.1176	64.0741	63.0435	57.5862	56.6667	51.8519	43.5185	41.6667	47.1429	42.0833	49.5652	47.5
1	2	51	3	2	46	3	7	1	2	2	0	22	23	12	10	3	2	5	8	1	1	0	2	0	0	0	1	0	0	0	0	0	0	0	0	37.9245	40.9524	32.6471	45.5556	36.9565	40.3448	40	40.7407	39.8148	41.6667	35.7143	42.0833	40.8696	42.5
1	2	44	3	3	44	3	3	3	2	2	2	17	17	16	19	9	7	2	3	7.36842	4.30769	4	6	3	0	0	3	6	2	8	1	2	0	1	1	49.9404	48.8278	44.4118	60.3704	50	40.3448	40	48.1481	50.9259	47.2222	58.5714	46.25	49.5652	42.5
1	1	47	3					2	2	2	0	19	19	29	29		5		17	10	10	11	4	5	10	4	3	9	3	9	5	8	4	3	6	54.9057	62.381	65	52.963	58.6957	74.8276	62.2222	48.1481	56.4815	50	61.4286	62.9167	75.6522	62.5
1	2	42	3	2	47	4	2	3	2	1	4	23	20	16	15	12	17.5	0	5	12	1	4	3	0	0	1	2	13	3	6	4	0	0	2	2	58.6792	40.9524	44.4118	49.2593	36.9565	40.3448	45.5556	44.4444	63.8889	50	52.8571	58.75	40.8696	42.5
1	2	45	3	3	44	3	7	1	3	1	0	22	19	17	14	2	1	4	1	4	5	4	4	4	1	1	2	1	0	2	0	0	1	0	1	43.5849	50.4762	44.4118	52.963	54.3478	43.7931	45.5556	44.4444	41.6667	41.6667	41.4286	42.0833	40.8696	47.5
1	1	42	3	3	41	3	3	1	3	2	1	18	11	9	4	8	6	5	6	7.36842	4	8	4	4	0	1	3	2	0	4	1	5	1	0	0	49.9404	48.0952	56.1765	52.963	54.3478	40.3448	45.5556	48.1481	43.5185	41.6667	47.1429	46.25	62.6087	47.5
1	1	46	3	5	45	2	5	1	3	1	0	18	24	26	9	3	1	9	5	4	4	4	3	0	1	4	4	9	2	3	1	0	1	0	1	43.5849	48.0952	44.4118	49.2593	36.9565	43.7931	62.2222	51.8519	56.4815	47.2222	44.2857	46.25	40.8696	47.5
1	2	48	3	3	43	3	3	1	3	3	0	23	22.9091	10	12	5	6	9	10	3	2	4	1	2	2.57143	1	2	2	1	2	0	1.14286	0	0	2.25	41.6981	43.3333	44.4118	41.8519	45.6522	49.2118	45.5556	44.4444	43.5185	44.4444	41.4286	42.0833	45.8385	42.5
1	2	50	3	2	43	2	7	1	3	3	0	22	21	10	6	8	10	2	1	6	10	7	4	5.71429	3	2	11	0	0	7	0	2	2	1	1	47.3585	62.381	53.2353	52.963	61.8012	50.6897	51.1111	77.7778	39.8148	41.6667	55.7143	42.0833	49.5652	52.5
1	1	44	3	4	39	1	6	1	3	2	4	17	18	21	18	4	5	9	6	4	3	5	2	3	1	3	2	9	3	10	0	5	1	3	5	43.5849	45.7143	47.3529	45.5556	50	43.7931	56.6667	44.4444	56.4815	50	64.2857	42.0833	62.6087	47.5
1	2	40	3	5	38	2	3	1	3	2	1	22.9091	20	7	3	7	7	6	6	0	0	0	2	1	0	0	0	2	1	5	0	2	0	2	1	36.0377	38.5714	32.6471	45.5556	41.3043	40.3448	40	37.037	43.5185	44.4444	50	42.0833	49.5652	42.5
1	1	51	3	3	50	3	3	1			0	20.7273	20	15	18	4	5	1	2	3	4	8	4	3	3	3	6	0	0	2	0	1	0	0	0	41.6981	48.0952	56.1765	52.963	50	50.6897	56.6667	59.2593	39.8148	41.6667	41.4286	42.0833	45.2174	42.5
1	1	35	3	4	34	2	5	2	3	1	0	21	18	13	20	7	7	6	8	2	0	1	0	0	0	0	0	0	0	0	0	0	0	0	0	39.8113	38.5714	35.5882	38.1481	36.9565	40.3448	40	37.037	39.8148	41.6667	35.7143	42.0833	40.8696	42.5
1	1	50	4	3	39	2	5	1	1	1	0	23	29	17	11	0	6	0	0	1	1	0	0	1	0	0	1	2	0	2	2	2	0	0	1.125	37.9245	40.9524	32.6471	38.1481	41.3043	40.3448	40	40.7407	43.5185	41.6667	41.4286	50.4167	49.5652	42.5
1	2	46	4	3	45	3	7	1	1	1	0	23	23	14	14	3	3	4	0	4	1	5	2	5	3	1	2	14.2857	10.5	12.375	2.6	6	9	4.66667	5.4	43.5849	40.9524	47.3529	45.5556	58.6957	50.6897	45.5556	44.4444	66.2698	70.8333	71.0714	52.9167	66.9565	87.5
1	1	46	5	2				2	1		0	18	18	21	16	7	7	6	6	2	1	2	0	0	0	0	0	10	5	7	8	8	3	0	1	39.8113	40.9524	38.5294	38.1481	36.9565	40.3448	40	37.037	58.3333	55.5556	55.7143	75.4167	75.6522	57.5
1	1	41	5	2	38	2	3	1	2	1	1	16	28	14.0833	3	2	13	9	8	11	0	4	7	0	1	1	2	6	4	5	3	5	1	0	1	56.7925	38.5714	44.4118	64.0741	36.9565	43.7931	45.5556	44.4444	50.9259	52.7778	50	54.5833	62.6087	47.5
1	2	42	5	1	41	5	1	1	2	2	0	18	18	21	11.9167	4	6	6	2	4	0	0	1	1	2	1	0	0	0	0	0	0	0	0	0	43.5849	38.5714	32.6471	41.8519	41.3043	47.2414	45.5556	37.037	39.8148	41.6667	35.7143	42.0833	40.8696	42.5
1	2	43	5	2	42	2	5	1	2	1	0	17	11	18	11	7	6	7	8	15	10	9	3	6	5	0	5	15.7895	9	14	2	10	9	1.16667	6	64.3396	62.381	59.1176	49.2593	63.0435	57.5862	40	55.5556	69.0546	66.6667	75.7143	50.4167	84.3478	87.5
1	2	46	4	3	44	4	3	1	2	2	0	23	22	15	20	3	2	7	5	10	5	7	7	4	0	2	1	5	3	7	5	3	0	0	4	54.9057	50.4762	53.2353	64.0741	54.3478	40.3448	51.1111	40.7407	49.0741	50	55.7143	62.9167	53.913	42.5
1	2	37	4	3	43	4	3	1	2	2	0	19	23	22	18	5	4	4	9	7	8	10	5	1	4	3	6	4	3	7	1	0	1	1	2	49.2453	57.619	62.0588	56.6667	41.3043	54.1379	56.6667	59.2593	47.2222	50	55.7143	46.25	40.8696	47.5
1	1	43	4	3	42	2	4	1	2	1	0	23	20	22	23	8	7	0	0	1	5	2	1	3	0	0	2	0	0	0	0	0	1	0	0	37.9245	50.4762	38.5294	41.8519	50	40.3448	40	44.4444	39.8148	41.6667	35.7143	42.0833	40.8696	47.5
1	1		4	5		2	5	1	2	2	0	19	18	16	14	2	1	1	1	10	12	12	8	9	4	3	11	0	0	4	0	2	3	0	0	54.9057	67.1429	67.9412	67.7778	76.087	54.1379	56.6667	77.7778	39.8148	41.6667	47.1429	42.0833	49.5652	57.5
1	2	43	4	3	40	3	3	1	2	1	0	18	14	16	18	3	3	10	8	7	1	2	5	2	1	0	1	13	0	5	3	0	3	2	2	49.2453	40.9524	38.5294	56.6667	45.6522	43.7931	40	40.7407	63.8889	41.6667	50	54.5833	40.8696	57.5
1	2	44	5	3	37	2	3	1	2	2	0	10	9	17	17	7	7	2	4	13	8	13	4	8	6	9	8	10	6	3	3	2	2	0	3	60.566	57.619	70.8824	52.963	71.7391	61.0345	90	66.6667	58.3333	58.3333	44.2857	54.5833	49.5652	52.5
1	1	49	4	3	45	3	3	1	2	2	0	21	21	25	20	7	7	7	7	3	5	7	2	2	1	3	5	1	0	0	0	0	1	0	1	41.6981	50.4762	53.2353	45.5556	45.6522	43.7931	56.6667	55.5556	41.6667	41.6667	35.7143	42.0833	40.8696	47.5
1	2	49	4	3	43	3		1	2	1	2	15	15	17	17	4	4	5	5	7	5	7	2	4	2	0	2.25	4	8	10	1	5	5	1	8	49.2453	50.4762	53.2353	45.5556	54.3478	47.2414	40	45.3704	47.2222	63.8889	64.2857	46.25	62.6087	67.5
1	2	44	4	3	42	5	3	1	2	1	2	18	18	20	19	9	5	5	7	1	1	1	1	4	5	0	2	2	1	0	2	1	0	0	3	37.9245	40.9524	35.5882	41.8519	54.3478	57.5862	40	44.4444	43.5185	44.4444	35.7143	50.4167	45.2174	42.5
1	2	43	5	2	43	4	3	1	2	1	2	7	7	28	28	5	2	6	1	0	0	0	0	0	0	0	0	1	1	3	0	0	3	1	1	36.0377	38.5714	32.6471	38.1481	36.9565	40.3448	40	37.037	41.6667	44.4444	44.2857	42.0833	40.8696	57.5
1	2	43	4	2	42	4	7	1	2	1	2	20	18	21	22	6	5	5	7	5	2	3	4	0	3	1	2	2	0	1	0	0	0	0	0	45.4717	43.3333	41.4706	52.963	36.9565	50.6897	45.5556	44.4444	43.5185	41.6667	38.5714	42.0833	40.8696	42.5
1	1	46	5	3	43	5	7	1	2	1	1	18	22	22	15	4	1	10	4	14	4	11	3	4	2	1	4	12	7	5	3	4	1	0	2	62.4528	48.0952	65	49.2593	54.3478	47.2414	45.5556	51.8519	62.037	61.1111	50	54.5833	58.2609	47.5
1	2	45	5	3	44	2	3	1	2	2	0	14	13	22	24	11	7	0	3	2	3	7	1	1	2	2	3	14.5455	11.2	19.25	8.66667	10.6667	0	7	0	39.8113	45.7143	53.2353	41.8519	41.3043	47.2414	51.1111	48.1481	66.7508	72.7778	90.7143	78.1944	87.2464	42.5
1	1	47	4	3	42	4	3	1	2	2	2	19	20	14	14	6	6	7	7	16	12	11	4	6	7	3	7	3	1	1	0	1	1	0	0	66.2264	67.1429	65	52.963	63.0435	64.4828	56.6667	62.963	45.3704	44.4444	38.5714	42.0833	45.2174	47.5
1	2	53	4	3	44	3	3	1	2	1	1	12	20	17	10	7	4	1	1	9	9	4	1	3	4	1	3	4	5	1	1	1	4	0	3	53.0189	60	44.4118	41.8519	50	54.1379	45.5556	48.1481	47.2222	55.5556	38.5714	46.25	45.2174	62.5
1	1	44	4	3	47	1	7	1	2	2	2	21.8182	19	22	19	5	1	2	1	11	5	9	3	5	3	2	3	3	3	7	0	3	0	3	4	56.7925	50.4762	59.1176	49.2593	58.6957	50.6897	51.1111	48.1481	45.3704	50	55.7143	42.0833	53.913	42.5
1	1	48	4	2	47	4	7	1	2	2	0	14.1818	9.81818	16	24	5	5	4	4	10	4	7.7	3	2.28571	9	0	1	5	2	6	2	5	1	0	0	54.9057	48.0952	55.2941	49.2593	46.8944	71.3793	40	40.7407	49.0741	47.2222	52.8571	50.4167	62.6087	47.5
1	1	52	5	1	47	3	7	1	2	2	0	21	18	21	21	4	5	8	8	8	2	6	3	3	2	1	1	3	0	0	0	1	0	0	0	51.1321	43.3333	50.2941	49.2593	50	47.2414	45.5556	40.7407	45.3704	41.6667	35.7143	42.0833	45.2174	42.5
1	2	51	4	4	47	2	7	1	2	2	0	15	15	29	29	4	7	6	6	3	4	6	3	2	2	1	3	4	1	2	1	1	0	0	0	41.6981	48.0952	50.2941	49.2593	45.6522	47.2414	45.5556	48.1481	47.2222	44.4444	41.4286	46.25	45.2174	42.5
1	2	44	4	3	41	5	3	2	2	1	4	23	19	20	21	7	8.16667	7	8	4	4	1	2	2	0	0	0	6	5	5	2	1.14286	4	2	4	43.5849	48.0952	35.5882	45.5556	45.6522	40.3448	40	37.037	50.9259	55.5556	50	50.4167	45.8385	62.5
1	1	45	4	3	38	2	7	1	3	2	1	14	16	24	15	4	3	3	0	11	0	7	6	0	0	3	2	2	0	6	0	2	0	2	0	56.7925	38.5714	53.2353	60.3704	36.9565	40.3448	56.6667	44.4444	43.5185	41.6667	52.8571	42.0833	49.5652	42.5
1	2	44	4	5	43	4	5	1	3	2	1	20	19	4	6	5	8	0	0	9.47368	17	11	1	4	5	5.6	15	1.11111	2	2.2	0	0	0	0	2	53.9126	79.0476	65	41.8519	54.3478	57.5862	71.1111	92.5926	41.8724	47.2222	42	42.0833	40.8696	42.5
1	2	45	5	3	41	5	3	1	3	2	0	22	20	17	14	6	7	5	6	7	9	7	3	4	4	1	9	0	1	1	1	2	2	0	0	49.2453	60	53.2353	49.2593	54.3478	54.1379	45.5556	70.3704	39.8148	44.4444	38.5714	46.25	49.5652	52.5
1	2	43	4	2	41	4	7	1	3	1	0		32		5	11	12	0	0	9	1	8.8	6	4	4	1	3	0	4	5	0	2	0	0	1	53.0189	40.9524	58.5294	60.3704	54.3478	54.1379	45.5556	48.1481	39.8148	52.7778	50	42.0833	49.5652	42.5
1	2	50	5	2	44	3	3	1	3	2	1					2	0	0	0	8	4	10	3	5	0	4	3	2	2	8	1	3.42857	0	1	1	51.1321	48.0952	62.0588	49.2593	58.6957	40.3448	62.2222	48.1481	43.5185	47.2222	58.5714	46.25	55.7764	42.5
1	2	50	4	5	49	2	7	1	5	5	1	21	18	16	19	9	9	3	1	5	4	6	2	3	1	2	4	1	0	3	0	2	0	0	0	45.4717	48.0952	50.2941	45.5556	50	43.7931	51.1111	51.8519	41.6667	41.6667	44.2857	42.0833	49.5652	42.5
1	2	51	5	2	49	4	3	1	3	3	1	22	22	13	13	6	7	6	8	7	5	5	2	2	6	1	2	0	0	4	0	5	0	0	0	49.2453	50.4762	47.3529	45.5556	45.6522	61.0345	45.5556	44.4444	39.8148	41.6667	47.1429	42.0833	62.6087	42.5
2	2				40	1	7	2	2	1	5	27		8		9	7	7	7	6	9	2	1	1	3	2	6	3.15789	6	2	1	1	1	1	5	48.1633	54.902	37.9412	43.4783	40.8696	48.125	50	56.0714	45.5373	54.6341	43.5294	47.8947	44.5455	45.3846
2	2	35	1	6	35	2	6	1	2	1	6	34	34	15	15	6	3	11	7	11	9	8	2	8	11	1	4	6	6	2.2	2	3	14	0	2	58.3673	54.902	55.5882	47.8261	71.3043	73.125	45	48.9286	51.4583	54.6341	44.1176	53.1579	53.6364	95.3846
2	1	41	1					2	2	1	5	25	25	11	7	9	6	8	4	14	17	10	9	7	13	4	9	11	9	5	1	3	2	3	5	64.4898	70.5882	61.4706	78.2609	66.9565	79.375	60	66.7857	61.875	61.9512	52.3529	47.8947	53.6364	49.2308
2	2	46	1	6	46	1	7	1	3	1	5	24	9	18	24	6	5	10	13	10	5	10	2	6	6	2	6	6	6	8	2	6	5.625	2	5	56.3265	47.0588	61.4706	47.8261	62.6087	57.5	50	56.0714	51.4583	54.6341	61.1765	53.1579	67.2727	63.1731
2	2	40	2	3	37	2	7	1	1	1	9	34	31	4	12	7	6	10	8	14	8	9	6	2	5	4	7	6	4	10	0	8	3	3	3	64.4898	52.9412	58.5294	65.2174	45.2174	54.375	60	59.6429	51.4583	49.7561	67.0588	42.6316	76.3636	53.0769
2	2	42	2	5	42	2	7	1	2	2	5	30	18	20	15	9	8	11	13	8	15	9	4	4	9	1	5	4	10	6	0	4	4	2	1	52.2449	66.6667	58.5294	56.5217	53.913	66.875	45	52.5	47.2917	64.3902	55.2941	42.6316	58.1818	56.9231
2	2	41	2	3	37	3	3	1	2	1	8	27	16	10	5	11		7	6	4	6	1	0	1	4	0	1	5	3	2	0	1	2	0	3	44.0816	49.0196	35	39.1304	40.8696	51.25	40	38.2143	49.375	47.3171	43.5294	42.6316	44.5455	49.2308
2	2	42	2	3	36	2	5	1	2	1	6	24	21	15	10.8333	10	11	11	11	6	6	5	2	5	1	2	7	1	0	3	0	2	0	0	1	48.1633	49.0196	46.7647	47.8261	58.2609	41.875	50	59.6429	41.0417	40	46.4706	42.6316	49.0909	41.5385
2	2	42	2	4	40	2	7	1	3	2	5	33	29	9	4	12.8333	12	6	0	4	6	4	3	6	4	2	4	3	4	4	2	4	0	1	5	44.0816	49.0196	43.8235	52.1739	62.6087	51.25	50	48.9286	45.2083	49.7561	49.4118	53.1579	58.1818	41.5385
2	1	42	2	5	40	2	7	1	3	1	5	34	31	23	14	9	9	8	9	4	4	1	2	0	0	0	0	5	4	3	0	4	1	1	3	44.0816	45.098	35	47.8261	36.5217	38.75	40	34.6429	49.375	49.7561	46.4706	42.6316	58.1818	45.3846
2	2	48	2	3	43	2		1	3	3	7	34	22	16	18	8	10	9	6	5	12	6	1	4	3	0	3	2	2	4	0	1	2	0	0	46.1224	60.7843	49.7059	43.4783	53.913	48.125	40	45.3571	43.125	44.878	49.4118	42.6316	44.5455	49.2308
2	1	41	2	5	36	2	5	1	3	2	5	25	16	14	15	7	11	8	11	7	6	8	1	2	5	2	6	0	6	4	0	2	0	0	3	50.2041	49.0196	55.5882	43.4783	45.2174	54.375	50	56.0714	38.9583	54.6341	49.4118	42.6316	49.0909	41.5385
2	1	48	3	3	45	2	3	1	2	2	7	24	18	22	7	13	13	7	6	5	6	5	1	1	8	0	5	6	9	9	1	1	14	2	8	46.1224	49.0196	46.7647	43.4783	40.8696	63.75	40	52.5	51.4583	61.9512	64.1176	47.8947	44.5455	95.3846
2	2	41	3	2	41	3	3	1	2	1	4.36364	30.5455	31.6364	13	18.7778	15	12	10	8	3	7	5	1	2	5	3	6	0	3	0	0	0	1.125	0	0	42.0408	50.9804	46.7647	43.4783	45.2174	54.375	55	56.0714	38.9583	47.3171	37.6471	42.6316	40	45.8654
2	2	40	4	3	43	2	7	1	2	1	7	33	28	5	11	7	7	11	10	3.33333	4.2	3.3	0	1	0	0	3	0	2	4	0	2	0	0	1	42.7211	45.4902	41.7647	39.1304	40.8696	38.75	40	45.3571	38.9583	44.878	49.4118	42.6316	49.0909	41.5385
2	2	46	4	3	44	3	7	1	2	2	5	33	18	10	10	9	4	6	1	9	6	3	2	5	2	2	4	2	0	0	0	0	0	1	0	54.2857	49.0196	40.8824	47.8261	58.2609	45	50	48.9286	43.125	40	37.6471	42.6316	40	41.5385
2	2	45	5	2	41	2	3	1	2	1	6	25	23	8	5	9	10	9	13	2	3	2	3	0	2	0	1	5	3	1	1	0	3.85714	1	5	40	43.1373	37.9412	52.1739	36.5217	45	40	38.2143	49.375	47.3171	40.5882	47.8947	40	56.3736
2	2	45	4	3	44	4	3	1	2	2	8	31	24	25	20	10	12	8	5	24	22	8	5	8	6	9	9	4	2	0	1	2	0	0	2	84.898	80.3922	55.5882	60.8696	71.3043	57.5	85	66.7857	47.2917	44.878	37.6471	47.8947	49.0909	41.5385
2	2	43	4	2	45	4	7	1	2	2	5	27	17	1	3.25	12	10	10	13	3	1	3	1	1	2	0	0	0	0	0	0	1	0	0	0	42.0408	39.2157	40.8824	43.4783	40.8696	45	40	34.6429	38.9583	40	37.6471	42.6316	44.5455	41.5385
2	2	58	4	3	52	1	3	2	2	2	6	30	28	10	7	11	11	14	14	12	4	8	2	6	2	1	4	2	5	4.4	1	5.71429	3	0	4	60.4082	45.098	55.5882	47.8261	62.6087	45	45	48.9286	43.125	52.1951	50.5882	47.8947	65.974	53.0769
2	2				42	4	3	3	1	1	1.33333	34		13		11	11	6	6	7	8	7	2	1	1	4	8	2	6	2	2	1	1	1	5	50.2041	52.9412	52.6471	47.8261	40.8696	41.875	60	63.2143	43.125	54.6341	43.5294	53.1579	44.5455	45.3846
2	2				42	2	3	1	2	1	1	33	34	4	3	17	17	5	2	5	2	2	3	2	0	0	2	0	1	1	0	0	0	0	0	46.1224	41.1765	37.9412	52.1739	45.2174	38.75	40	41.7857	38.9583	42.439	40.5882	42.6316	40	41.5385
2	2				38	2	5	3	2	1	2	27		8.66667		14	13	11	4	1	3	3	1	0	2	3	3	2	0	2	0	0	4.5	1	0	37.9592	43.1373	40.8824	43.4783	36.5217	45	55	45.3571	43.125	40	43.5294	42.6316	40	58.8462
2	2	69		3			7	3	2	2	1	25.0909	16	13	17	10	8.16667	11	8	11	11	9	4	6	3	1	7	5	6	8	1	6	1	1	2	58.3673	58.8235	58.5294	56.5217	62.6087	48.125	45	59.6429	49.375	54.6341	61.1765	47.8947	67.2727	45.3846
2	2				39	2	3	1	3	1	2	31	25	1	2	9	9	7	10	8	1	3	4	3	1	0	2	5	2	5	2	3	1	0	4	52.2449	39.2157	40.8824	56.5217	49.5652	41.875	40	41.7857	49.375	44.878	52.3529	53.1579	53.6364	45.3846
2	2				46	1	4	1	3	3	4	28	25	13	14	11	9	6	7	8	10	11	1	4	1	0	4	0	5	2	0	2	1	0	3	52.2449	56.8627	64.4118	43.4783	53.913	41.875	40	48.9286	38.9583	52.1951	43.5294	42.6316	49.0909	45.3846
2	2				36	2	5	2	3	1	1	25.0909	6.54545	19	20	13	2	9	11	11	9	6	5	5	2	2.33333	6	1	3	0	1	0	0	0	2	58.3673	54.902	49.7059	60.8696	58.2609	45	51.6667	56.0714	41.0417	47.3171	37.6471	47.8947	40	41.5385
2	2				43	1	4	2	3	3	3	35	35	6	3	19	21	0	0	0	0	0	0	0	0	0	1	3	0	5	1	2	2	1	1	35.9184	37.2549	32.0588	39.1304	36.5217	38.75	40	38.2143	45.2083	40	52.3529	47.8947	49.0909	49.2308
2	2				40	2	5	2	3	2	0	26	18	16	19	10	14	10	1	5	4	7	1	3	3	1	4	10	2	4	1	5	1.125	1	2	46.1224	45.098	52.6471	43.4783	49.5652	48.125	45	48.9286	59.7917	44.878	49.4118	47.8947	62.7273	45.8654
2	2				47	1	7	2	3	3	2	35	26	11	10	9	8	16	18	9	6	11	5	5	3	6	4	15	9	11	4	6	4	5	4	54.2857	49.0196	64.4118	60.8696	58.2609	48.125	70	48.9286	70.2083	61.9512	70	63.6842	67.2727	56.9231
2	2	67	1	5	56	1	5	1	1	1	2	27	15	10	6	12	8	7	9	13	13	9	4	4	6	2	7	5	4	5	0	4	0	0	0	62.449	62.7451	58.5294	56.5217	53.913	57.5	50	59.6429	49.375	49.7561	52.3529	42.6316	58.1818	41.5385
2	2	40	1	7	45	2	3	1	2	1	1	35	15	12	12	11.6667	15	3	8	11	6	9	6	4	1	2	5	14	10	4	5	4	0	1	4	58.3673	49.0196	58.5294	65.2174	53.913	41.875	50	52.5	68.125	64.3902	49.4118	68.9474	58.1818	41.5385
2	2	40	1	5	40	2	5	1	2	1	1	25	23	14	12	15	17	8	2	0	0	1	0	0	2	1	1	0	2	1	0	0	2	1	1	35.9184	37.2549	35	39.1304	36.5217	45	45	38.2143	38.9583	44.878	40.5882	42.6316	40	49.2308
2	1	45	1	3	43	1	4	1	2	2	0	31	25	12	7	11	8.16667	9	11	4.21053	7.53846	6	1	5	5.625	1.16667	6.75	1	1	2	0	2	4	0	3	44.5113	52.0362	49.7059	43.4783	58.2609	56.3281	45.8333	58.75	41.0417	42.439	43.5294	42.6316	49.0909	56.9231
2	2	43	1	5	39	1		1	2	2	0	33	36	18	13	8	7	10	10	7	4	6	4	2	0	2	5	15	8	5	4	2	1	1	5	50.2041	45.098	49.7059	56.5217	45.2174	38.75	50	52.5	70.2083	59.5122	52.3529	63.6842	49.0909	45.3846
2	2	46	1	4	42	1	4	1	2	2	0	26	20	7	9	7	0	8	2	5.26316	3	5	1	0	0	1	4	8	4	5	5	1	1	2	4	46.6595	43.1373	46.7647	43.4783	36.5217	38.75	45	48.9286	55.625	49.7561	52.3529	68.9474	44.5455	45.3846
2	1	49	1	4	45	1	7	1	2	2	0	24	17	6	12	9	7	7	5	3	6	7	0	4	4	1	5	4	7	7	2	4	2	0	2	42.0408	49.0196	52.6471	39.1304	53.913	51.25	45	52.5	47.2917	57.0732	58.2353	53.1579	58.1818	49.2308
2	2	47	1		40	2	7	1	2	2	2	28	33	10	6	9	9	8	8	4.21053	6	8.8	2	2.28571	0	2	8	4	1	3	3	3	0	0	5	44.5113	49.0196	57.9412	47.8261	46.4596	38.75	50	63.2143	47.2917	42.439	46.4706	58.4211	53.6364	41.5385
2	1	38	1	5	31	1		2	2	1	3	32	25	9	13	7	0	11	5	2	2	3	1	1	2	0	5	6	7	6	1	1	7	1	8	40	41.1765	40.8824	43.4783	40.8696	45	40	52.5	51.4583	57.0732	55.2941	47.8947	44.5455	68.4615
2	1	38	1	4	38	1	7		3	1	3	26	26	11	13	7	8	15	15	6	5	3	0	2	1	1	2	4	3	2	0	2	1	1	2	48.1633	47.0588	40.8824	39.1304	45.2174	41.875	45	41.7857	47.2917	47.3171	43.5294	42.6316	49.0909	45.3846
2	2	43	1	5	34	1	5	1	3	3	0	35	29	2	3	12	4	12	11	5	4	2	1	3	1	1	3.375	20	4	9	2	6	0	1	3	46.1224	45.098	37.9412	43.4783	49.5652	41.875	45	46.6964	80.625	49.7561	64.1176	53.1579	67.2727	41.5385
2	2	45	1	3	45	2	3	1	3	2	0	36	36	1	1	4	2	13	12	0	0	3	1	2	0	0	0	0	0	0	0	0	0	0	2	35.9184	37.2549	40.8824	43.4783	45.2174	38.75	40	34.6429	38.9583	40	37.6471	42.6316	40	41.5385
2	2	42	1	4	42	1	7	1	4	1	0	33	21	16	24	9	7	8	6	2	2.15385	5.5	2	6	0	0	3	0	0	0	0	0	0	0	0	40	41.4781	48.2353	47.8261	62.6087	38.75	40	45.3571	38.9583	40	37.6471	42.6316	40	41.5385
2	2	41	1	5	36	1	4	1	3	1	0	28	28	16	11.8182	10	10	7	9	9	5	8	3	4	3	2	5	0	2.8	0	0	0	1	0	0	54.2857	47.0588	55.5882	52.1739	53.913	48.125	50	52.5	38.9583	46.8293	37.6471	42.6316	40	45.3846
2	1	39	1	4	36	1	4	1	3	1	0	25	25	17	17	7	7	12	12	14	14	10	5	5	9	3	4	2	5	5	0	1	4	1	2	64.4898	64.7059	61.4706	60.8696	58.2609	66.875	55	48.9286	43.125	52.1951	52.3529	42.6316	44.5455	56.9231
2	1	43	1	4	39	1	2	1	3	2	0	30	29	6	8	10	9	5	0	5	11	5	1	4	1	0	3	6	7	4	0	3	2	1	4	46.1224	58.8235	46.7647	43.4783	53.913	41.875	40	45.3571	51.4583	57.0732	49.4118	42.6316	53.6364	49.2308
2	2	41	1	4	38	1	4	1	3	2	0	25	23	8	8	7	6	8	7.2	1	7	3	0	0	3	0	1	3	3	1	1	1	0	3	1	37.9592	50.9804	40.8824	39.1304	36.5217	48.125	40	38.2143	45.2083	47.3171	40.5882	47.8947	44.5455	41.5385
2	2	40	1	4	35	1	4	1	3	1	1	36	35	7	9	9	11	11	12	5	7	3	2	3	5	2	1	3	2	5	0	5	1	0	1	46.1224	50.9804	40.8824	47.8261	49.5652	54.375	50	38.2143	45.2083	44.878	52.3529	42.6316	62.7273	45.3846
2	1	48	1	5	40	1	5	1	4	4	0	33	31	2	2	9	6	9	7	4	3	6	0	4	2	2	2	0	0	1	0	0	0	0	0	44.0816	43.1373	49.7059	39.1304	53.913	45	50	41.7857	38.9583	40	40.5882	42.6316	40	41.5385
2	2	46	1	4	41	1	6	1	3	3	3	27	13	4	1	9	9	7	7	6	4	5	2	0	2	2	4	1	0	3	0	2	2	0	0	48.1633	45.098	46.7647	47.8261	36.5217	45	50	48.9286	41.0417	40	46.4706	42.6316	49.0909	49.2308
2	2	40	1	4	39	2	4	1	3	2	1	26	15	11	15	12	0	14	18	7	8	6	3	4	2	1	8	15	10	8	4	4	6	1	7	50.2041	52.9412	49.7059	52.1739	53.913	45	45	63.2143	70.2083	64.3902	61.1765	63.6842	58.1818	64.6154
2	1	38	1		37	1		1	3	2	0	35	31	10	7	7	4	8	6	2	11	8	3	4	3	2	6	1	0	2	0	0	1	0	0	40	58.8235	55.5882	52.1739	53.913	48.125	50	56.0714	41.0417	40	43.5294	42.6316	40	45.3846
2	1	46	1	4	42	2	7	1	3	2	1	33	33	6	4	21	14	0	6	4	7	5	0	1	1	2	5	2	2	2	0	1	0	0	1	44.0816	50.9804	46.7647	39.1304	40.8696	41.875	50	52.5	43.125	44.878	43.5294	42.6316	44.5455	41.5385
2	2	41	1	4	38	1	7	1	3	2	1	28.3636	28	15	8	11	8	7	12	7	5	8	3	3	2	1	2	6	11	10	2	2	7.5	4	5	50.2041	47.0588	55.5882	52.1739	49.5652	45	45	41.7857	51.4583	66.8293	67.0588	53.1579	49.0909	70.3846
2	2	40	1	6	37	1	6	1	3	1	1	31	31	14	20	13	8	15	9.6	4	3	6	2	1	3	0	2	0	1	3	0	1	1	0	1	44.0816	43.1373	49.7059	47.8261	40.8696	48.125	40	41.7857	38.9583	42.439	46.4706	42.6316	44.5455	45.3846
2	2	42	1	5	40	1	7	1	3	2	0	34	16	14	6	13	9	5	4	4	3	5	2	2	1	0	3	0	7	13	1	7	3	1	9	44.0816	43.1373	46.7647	47.8261	45.2174	41.875	40	45.3571	38.9583	57.0732	75.8824	47.8947	71.8182	53.0769
2	1	38	1	5	34	1	7	1	4	1	2	36	32	19.5	11	6	7	15	12	3	5	5	1	1	1	0	2	9	8	6	2	5	1	0	5	42.0408	47.0588	46.7647	43.4783	40.8696	41.875	40	41.7857	57.7083	59.5122	55.2941	53.1579	62.7273	45.3846
2	2	43	1	4	41	1	7	1	3	2	0	26	17	15	18	6	7	13	12	5	9	8	1	4	2	1	5	1	5	3	0	3	2	0	3	46.1224	54.902	55.5882	43.4783	53.913	45	45	52.5	41.0417	52.1951	46.4706	42.6316	53.6364	49.2308
2	2	41	1	7	35	2	7	1	5	2	0	25	7	10	6	4	1	11	9	0	0	3	0	0	0	0	0	3	0	3	0	1	0	0	0	35.9184	37.2549	40.8824	39.1304	36.5217	38.75	40	34.6429	45.2083	40	46.4706	42.6316	44.5455	41.5385
2	1	41	1	4	41	1	7	1	3	2		24	27	12	12	11	7	9	6	10	6	7	2	5	3	2	5	2	4	0	0	3	1	0	3	56.3265	49.0196	52.6471	47.8261	58.2609	48.125	50	52.5	43.125	49.7561	37.6471	42.6316	53.6364	45.3846
2	2	50	1	2	48	2	7	1	3	3	2	35	26	13	17	10	9	11	7	6	23	7	3	4	4	5	12	9	17	6	1	8	3	3	6	48.1633	82.3529	52.6471	52.1739	53.913	51.25	65	77.5	57.7083	81.4634	55.2941	47.8947	76.3636	53.0769
2	1	45	1	7	46	1	3	1	3	2	2	29	29	5	5	9	5	12	7	8	7	7	0	1	2	1	4	13	9.69231	10	1.18182	2	2	1	8	52.2449	50.9804	52.6471	39.1304	40.8696	45	45	48.9286	66.0417	63.6398	67.0588	48.8517	49.0909	49.2308
2	1	48	1	3	47	1	7	1			4	27	27	13	13	7	0	8	3	13	13	11	4	8	5	0	5	5	2	4	0	4	2.57143	1	4	62.449	62.7451	64.4118	56.5217	71.3043	54.375	40	52.5	49.375	44.878	49.4118	42.6316	58.1818	51.4286
2	2	44	1	3	40	1	7	3	3	3	0	35	36	9	10	6	3	10	9	1	0	2	2	2	0	0	1	3	0	2	0	2	0	0	1	37.9592	37.2549	37.9412	47.8261	45.2174	38.75	40	38.2143	45.2083	40	43.5294	42.6316	49.0909	41.5385
2	2	38	1		34	2	3	2	3	1	0	25	17	13	8	13	2	15	0	4	6	4	1	3	0	1	1	2	2	2	0	0	1	1	1	44.0816	49.0196	43.8235	43.4783	49.5652	38.75	45	38.2143	43.125	44.878	43.5294	42.6316	40	45.3846
2	2	44	1	5	46	1	6	2	3	3	4	26	18	21	14.1818	12	12	11	2	14	17	12	8	9.14286	9	6	7	12	4	11	5	7	6	3	3	64.4898	70.5882	67.3529	73.913	76.2733	66.875	70	59.6429	63.9583	49.7561	70	68.9474	71.8182	64.6154
2	2	50	1	5	49	1	7	2	3	2	0	29	23	6	8	9	7	10	17	9	7	9	1	4	1	4	5	9	3	4	1	3	0	1.16667	4	54.2857	50.9804	58.5294	43.4783	53.913	41.875	60	52.5	57.7083	47.3171	49.4118	47.8947	53.6364	41.5385
2	2	51	2	7	45	2	7	1	1	1	0	30	30	11	11	8	8	9	9	14	10	11	5	9	9	5	4	5	3	5	0	4	0	0	1	64.4898	56.8627	64.4118	60.8696	75.6522	66.875	65	48.9286	49.375	47.3171	52.3529	42.6316	58.1818	41.5385
2	2	51	2	3	39	2	7	1	1	1	1	36	33	4	5	9	7	12	12	14	4	2	6	0	2	1	1	15	1	5	6	1	0	0	1	64.4898	45.098	37.9412	65.2174	36.5217	45	45	38.2143	70.2083	42.439	52.3529	74.2105	44.5455	41.5385
2	1	46	2	6				2	1	1	0	26	23	14	14	8	8	13	9	2	1	2	0	0	1	1	2	1	1	1	0	0	0	0	3	40	39.2157	37.9412	39.1304	36.5217	41.875	45	41.7857	41.0417	42.439	40.5882	42.6316	40	41.5385
2	2	48	2	3	42	2	3	2	1	1	2	28	23	3	2	11	8	6	5	6	2	10	5	1	5	3	3	8	5	6	1	1	0	2	2	48.1633	41.1765	61.4706	60.8696	40.8696	54.375	55	45.3571	55.625	52.1951	55.2941	47.8947	44.5455	41.5385
2	2	46	2	7	45	2	3	1	2	1	3	30	23	11	10	9	7	13	7	8	1	2.2	2.16667	5	4	1	3	7	9	6.6	2	7	3.375	2	5	52.2449	39.2157	38.5294	48.5507	58.2609	51.25	45	45.3571	53.5417	61.9512	57.0588	53.1579	71.8182	54.5192
2	1	45	2	7	43	2	7	1	2	2	0	32	32	10	10	9	5	6	5	4	10	3	0	1	3	1	6	1	2	1	0	0	1	0	1	44.0816	56.8627	40.8824	39.1304	40.8696	48.125	45	56.0714	41.0417	44.878	40.5882	42.6316	40	45.3846
2	1	37	2	3	36	1	7	1	2	1	2	25	16.3636	14	18	9	10	7	5	0	1	7	2	3	2	1	3	0	0	3	1	2	1	0	1	35.9184	39.2157	52.6471	47.8261	49.5652	45	45	45.3571	38.9583	40	46.4706	47.8947	49.0909	45.3846
2	2	43	2	5	43	2	5	1	2	1	0	34	27	0	1	4	5	14	11	5	5	2	0	1	1	1	5	1.05263	2	3	0	1	3	0	3	46.1224	47.0588	37.9412	39.1304	40.8696	41.875	45	52.5	41.1513	44.878	46.4706	42.6316	44.5455	53.0769
2	2	43	2	2	39	2	3	1	2	2	0	24	21	14	16	12	5	15	13	2	7	5.5	0	2	1	1	4	4	7	5	1	3	1.5	1	3	40	50.9804	48.2353	39.1304	45.2174	41.875	45	48.9286	47.2917	57.0732	52.3529	47.8947	53.6364	47.3077
2	2	42	2	3	40	1	3	1	2	1	2	29	22.9091	11.9167	12	9	9	12	11	4	0	5.5	2	2	2	0	0	8	6	3	2	0	0	0	2	44.0816	37.2549	48.2353	47.8261	45.2174	45	40	34.6429	55.625	54.6341	46.4706	53.1579	40	41.5385
2	2	40	2	3	39	2	3	1	2	1	0	30	20	3	4	8	11	10	16	0	2	0	0	0	0	0	0	0	0	0	0	0	0	0	0	35.9184	41.1765	32.0588	39.1304	36.5217	38.75	40	34.6429	38.9583	40	37.6471	42.6316	40	41.5385
2	1	40	2	3	40	2	3	1	2	1	0	28	27	8	7	12	9	8	6	7	8	6	4	4	4	2	9	3	0	3	3	3	0	1	6	50.2041	52.9412	49.7059	56.5217	53.913	51.25	50	66.7857	45.2083	40	46.4706	58.4211	53.6364	41.5385
2	1	40	2	3	37	2	7	1	2	1	2	36	31	3	1	8	7	8	8	2	4	4	3	3	1	0	3	3	4	2	0	2	0	1	2	40	45.098	43.8235	52.1739	49.5652	41.875	40	45.3571	45.2083	49.7561	43.5294	42.6316	49.0909	41.5385
2	2	42	2		43	2		1	2	1	0	30	18	12	6	14	14	6	6	4	1.07692	7	0	2	1	1	3	1	0	3	0	1	0	0	0	44.0816	39.3665	52.6471	39.1304	45.2174	41.875	45	45.3571	41.0417	40	46.4706	42.6316	44.5455	41.5385
2	2	43	2	2	39	1	3	1	2	1	2	25	10	18	16	11	10	11	15	4.21053	5	6	2	2	1	2	2	4	0	2.2	0	0	2	0	4	44.5113	47.0588	49.7059	47.8261	45.2174	41.875	50	41.7857	47.2917	40	44.1176	42.6316	40	49.2308
2	2	47	2	5	45	2	7	1	2	2	1	25	25	16	10.8333	12	12	4	12	5	3	7	2	3	5	1	4	2	0	0	0	0	0	0	1	46.1224	43.1373	52.6471	47.8261	49.5652	54.375	45	48.9286	43.125	40	37.6471	42.6316	40	41.5385
2	2	47	2	3	44	2	3	1	2	1	0	34	32	8	6	7	3	14	15	1	4	6	0	6	1	1	4	1	2	2	0	1	0	0	1	37.9592	45.098	49.7059	39.1304	62.6087	41.875	45	48.9286	41.0417	44.878	43.5294	42.6316	44.5455	41.5385
2	2	41	2	3	39	2	4	1	2	2	0	32	18	8	9	10	9	11	5	6	7	3	0	1	2	1	4	2	0	0	0	0	0	0	0	48.1633	50.9804	40.8824	39.1304	40.8696	45	45	48.9286	43.125	40	37.6471	42.6316	40	41.5385
2	2	44	2	5	40	2	5	1	2	2	4	32	23	10	11	12	17	9	6	5	6	3	1	2	0	1	3	10	2	7	2	3	2	2	3	46.1224	49.0196	40.8824	43.4783	45.2174	38.75	45	45.3571	59.7917	44.878	58.2353	53.1579	53.6364	49.2308
2	2	45	2	4	45	2	3	1	2	1	1	25	13	7	3	9	4	11	7	9	1	6	1	1	1	1	2	2	1	3	0	1	0	0	0	54.2857	39.2157	49.7059	43.4783	40.8696	41.875	45	41.7857	43.125	42.439	46.4706	42.6316	44.5455	41.5385
2	2	42	2	5	35	2	7	1	2	1	1	35	21	5	14	7	0	9	2	4	2	6	1	2	3	1	2	2	3	2	0	1	4	0	3	44.0816	41.1765	49.7059	43.4783	45.2174	48.125	45	41.7857	43.125	47.3171	43.5294	42.6316	44.5455	56.9231
2	2	50	2	3	42	1	7	1	2	2	1	31	31	5	3	11	9	5	9	4	3	5	0	3	2	2	3	1	0	0	0	1	0	0	1	44.0816	43.1373	46.7647	39.1304	49.5652	45	50	45.3571	41.0417	40	37.6471	42.6316	44.5455	41.5385
2	2	40	2	7	40	2	7	1	2	2	0	36	35	4.33333	4	10	7	8	5	3	6	6	1	6	2	2	6	2	3	5	0	1	1	0	2	42.0408	49.0196	49.7059	43.4783	62.6087	45	50	56.0714	43.125	47.3171	52.3529	42.6316	44.5455	45.3846
2	1	42	2	5	40	2	7	1	2	2	2	29.4545	28	9	1	10	7	8	7	3	2	4	1	1	1	1	2	6	1	3	2	2	1	0	3	42.0408	41.1765	43.8235	43.4783	40.8696	41.875	45	41.7857	51.4583	42.439	46.4706	53.1579	49.0909	45.3846
2	2	48	2	4	41	2	3	1	2	2	0	24	24	18	17	12.6	11	4	8	1	0	0	1	2	2	0	0	11	10	7	2	3	1	1	3	37.9592	37.2549	32.0588	43.4783	45.2174	45	40	34.6429	61.875	64.3902	58.2353	53.1579	53.6364	45.3846
2	2	43	2	3	46	2	3	1	2	2	1	32	32	5	4	14	14	6	6	5	4	0	0	0	1	0	2	3	3	1	1	0	1	1	2	46.1224	45.098	32.0588	39.1304	36.5217	41.875	40	41.7857	45.2083	47.3171	40.5882	47.8947	40	45.3846
2	2	50	2	3	48	2	7	1	2	2	0	24	20	13	14	11.6667	5	3	2	8	9	2	1	2	0	3	3	1	6	3	0	2	1	0	0	52.2449	54.902	37.9412	43.4783	45.2174	38.75	55	45.3571	41.0417	54.6341	46.4706	42.6316	49.0909	45.3846
2	1	56	2	3	52	1	7	1	2	2	1	28	20	14	11	7	8	8	8	9	17	6	3	5	10	1	5	5	6	3	0	3	2	0	5	54.2857	70.5882	49.7059	52.1739	58.2609	70	45	52.5	49.375	54.6341	46.4706	42.6316	53.6364	49.2308
2	1	56	2	7	51	1	7	1	2	2	2	25	28	10	10	14	9	17	9	3	3	4	2	3	2	0	3	0	2	1	0	0	0	0	0	42.0408	43.1373	43.8235	47.8261	49.5652	45	40	45.3571	38.9583	44.878	40.5882	42.6316	40	41.5385
2	1	51	2	5	48	1	7	1	2	1	0	30	18	12	16	13		13		9	12	10	3	4	6	4	5	6	5	5	1	2	0	1	0	54.2857	60.7843	61.4706	52.1739	53.913	57.5	60	52.5	51.4583	52.1951	52.3529	47.8947	49.0909	41.5385
2	2	47	2	5	40	2	3	2	2	1	4	34	33	6	5	7	7	9	9	0	1	0	0	0	0	0	0	1	1	2	1	1	0	0	2	35.9184	39.2157	32.0588	39.1304	36.5217	38.75	40	34.6429	41.0417	42.439	43.5294	47.8947	44.5455	41.5385
2	2	44	2	3	39	2	3	3	2	2	0	36	36	4	0	8	6	8	12	10	9	7	3	4	3	1	3	10	7	4	2	7	2	0	3	56.3265	54.902	52.6471	52.1739	53.913	48.125	45	45.3571	59.7917	57.0732	49.4118	53.1579	71.8182	49.2308
2	1	44	2	5	44	2	7	1	3	2	1	30.5455	33	7	3	14	7	1	4	1	7	8	1	3	1	1	2	3	1	7	1	2	0	2	2.25	37.9592	50.9804	55.5882	43.4783	49.5652	41.875	45	41.7857	45.2083	42.439	58.2353	47.8947	49.0909	41.5385
2	2	43	2	2	43	3	3	1	3	3	0	25	23	4	4	10	9	6	6	2	0	1	3	2	0	1	1	3	1	7	1	3	0	0	0	40	37.2549	35	52.1739	45.2174	38.75	45	38.2143	45.2083	42.439	58.2353	47.8947	53.6364	41.5385
2	1	47	2	5	42	3	3	1	3	2	0	24	13	18	15.1667	7	13	11	6	3	4	10	6	6	8	5.83333	1	20	14	11	13	8	9	7	9	42.0408	45.098	61.4706	65.2174	62.6087	63.75	69.1667	38.2143	80.625	74.1463	70	111.053	76.3636	76.1538
2	1	50	2	5	45	2	4	1	3	1	1	32	26	4	2	8	7	11	10	2	0	1	0	0	0	0	2	4	4	1	0	0	0	1	1	40	37.2549	35	39.1304	36.5217	38.75	40	41.7857	47.2917	49.7561	40.5882	42.6316	40	41.5385
2	2	40	2	7	38	1	7	1	4	1	3	29	19	9	12	13	16	9	5	13	12	12	5	5	5	2	6	9	6	6	1	2	3	0	3	62.449	60.7843	67.3529	60.8696	58.2609	54.375	50	56.0714	57.7083	54.6341	55.2941	47.8947	49.0909	53.0769
2	2	40	2	5	40	1	3	1	3	2	0	30	10	2	12	14	9	5	5	15	15	14	7	10	9	7	11	6	4	5	2	4	0	0	3	66.5306	66.6667	73.2353	69.5652	80	66.875	75	73.9286	51.4583	49.7561	52.3529	53.1579	58.1818	41.5385
2	2	43	2	6	42	1	6	1	3	3	0	25	21	18	19	12	6	14	16	5	5	9	2	4	2	2	6	0	2	2	0	2	1	1	3	46.1224	47.0588	58.5294	47.8261	53.913	45	50	56.0714	38.9583	44.878	43.5294	42.6316	49.0909	45.3846
2	2	43	2	2	44	2	7	1	3	3	1	30	30	5	7	7	3.5	14	9	9	14	8	3	5	4	4	5	3	4	2	0	3	1	0	4	54.2857	64.7059	55.5882	52.1739	58.2609	51.25	60	52.5	45.2083	49.7561	43.5294	42.6316	53.6364	45.3846
2	2	40	2	4	35	2	4	1	3	2	3	24	18	14	17	0	4	18	11	15	19	9	5	8	10.8	2	9	1	2	4	1	3	2	1	2	66.5306	74.5098	58.5294	60.8696	71.3043	72.5	50	66.7857	41.0417	44.878	49.4118	47.8947	53.6364	49.2308
2	2	40	2	3	38	2	7	1	3	2	1	24	25	13	14	5	0	16	18	7	3	8	3	3	5	2	3	2	1	0	0	3	1	0	1	50.2041	43.1373	55.5882	52.1739	49.5652	54.375	50	45.3571	43.125	42.439	37.6471	42.6316	53.6364	45.3846
2	2	39	2	4	38	1	5	1	3	2	3	31	34	10	12	6	8	9	6	7	6	5	1	3	2	2	8	12	14	6	2	3	3	1	8	50.2041	49.0196	46.7647	43.4783	49.5652	45	50	63.2143	63.9583	74.1463	55.2941	53.1579	53.6364	53.0769
2	2	47	2	3	43	2	3	1	3	3	0	35	33	4	2	6	2	11	9	1	0	0	1	0	0	0	0	1	0	0	1	0	0	0	0	37.9592	37.2549	32.0588	43.4783	36.5217	38.75	40	34.6429	41.0417	40	37.6471	47.8947	40	41.5385
2	2	44	2	2	35	2	2	1	3	1	0	35	29	7	5	9	2	16	0	4	6	5	2	1	8	1	4	0	3	2	0	0	4	0	1	44.0816	49.0196	46.7647	47.8261	40.8696	63.75	45	48.9286	38.9583	47.3171	43.5294	42.6316	40	56.9231
2	2	41	2	6	37	1	7	1	3	2	2	28	28	17	19.5	6		15		1	0	3	0	4	1	0	1	2	2	4	0	5	0	0	1	37.9592	37.2549	40.8824	39.1304	53.913	41.875	40	38.2143	43.125	44.878	49.4118	42.6316	62.7273	41.5385
2	2	45	2	5	41	2	7	1	3	2	2.18182	33	34	12	14	5	4	14	1	3	5	3	2	3	3	2	4	0	1	2	0	4.57143	0	0	2	42.0408	47.0588	40.8824	47.8261	49.5652	48.125	50	48.9286	38.9583	42.439	43.5294	42.6316	60.7792	41.5385
2	1	40	2	4	35	2	4	1	3	1	0	33	36	0	0	8	6	7	7	3	3	4	3	2	2	1	2	6	5	1	2	1	1	1	2	42.0408	43.1373	43.8235	52.1739	45.2174	45	45	41.7857	51.4583	52.1951	40.5882	53.1579	44.5455	45.3846
2	1	44	2	3	43	3	3	1	3	1	3	33	20	13	16	8	6	8	6	4	7	10	4	7	5	2	9	4	8	5	2	3	2	0	5	44.0816	50.9804	61.4706	56.5217	66.9565	54.375	50	66.7857	47.2917	59.5122	52.3529	53.1579	53.6364	49.2308
2	1	40	2	5	39	2	7	1	3	1	0	29	23	10	7	13	3.5	8	10.8	4	8	5.5	2	1	3	2	1	2	2	5	0	1	2	1	0	44.0816	52.9412	48.2353	47.8261	40.8696	48.125	50	38.2143	43.125	44.878	52.3529	42.6316	44.5455	49.2308
2	1	41	2	3	37	2	5	1	3	3	2	26	22.9091	7.58333	2.16667	13	8	12	5	8	7	10	3.54545	2	3	4	5	0	0	2	0	0	0	0	0	52.2449	50.9804	61.4706	54.5455	45.2174	48.125	60	52.5	38.9583	40	43.5294	42.6316	40	41.5385
2	2	46	2	3	42	2	3	1	3	3	0	27	19	12	17	3	21	16	0	7	1	5	1.08333	3	3	2	3	1	0	0	0	0	0	0	0	50.2041	39.2157	46.7647	43.8406	49.5652	48.125	50	45.3571	41.0417	40	37.6471	42.6316	40	41.5385
2	2	38	2	2	38	2	7	1	4	1	1	25	23	13	15	8	7	8	4	7	7	4	2	3	2	1	4	8	7	4	2	4	3	1	3	50.2041	50.9804	43.8235	47.8261	49.5652	45	45	48.9286	55.625	57.0732	49.4118	53.1579	58.1818	53.0769
2	2	43	2	7	40	2	7	1	3	2	1	26	26	6	6	7	8	13	13	1	2	4	1	0	0	0	1	6	0	3	0	0	1	0	2	37.9592	41.1765	43.8235	43.4783	36.5217	38.75	40	38.2143	51.4583	40	46.4706	42.6316	40	45.3846
2	2	47	2	5	44	1	7	1	3	3	1	27	22	18	11	12	11	10	5	2	5	8	3	3	5	3	8	4	3	5	0	1	3	0	4	40	47.0588	55.5882	52.1739	49.5652	54.375	55	63.2143	47.2917	47.3171	52.3529	42.6316	44.5455	53.0769
2	1	48	2	4	41	1	4	1	3	1	0	36	33	6	15	17	17	15	15	2	7	9	1	4	2	1	8	1	0	1	1	1	3	0	2	40	50.9804	58.5294	43.4783	53.913	45	45	63.2143	41.0417	40	40.5882	47.8947	44.5455	53.0769
2	2	42	2	3	40	2	7	1	3	2	3	24	12	13	9	7	6	10	9	1	8	2	0	2	2	2	1	3	4.66667	0	0	1	1.125	0	1	37.9592	52.9412	37.9412	39.1304	45.2174	45	50	38.2143	45.2083	51.3821	37.6471	42.6316	44.5455	45.8654
2	2	49	2	5	46	2	3	1	3	2	1	33	26	6	14	7	8	11	18	5	3	4	0	3	6	1	1	7	7	5	2	4	4.5	0	4	46.1224	43.1373	43.8235	39.1304	49.5652	57.5	45	38.2143	53.5417	57.0732	52.3529	53.1579	58.1818	58.8462
2	2	50	2	4	46	1	7	1	3	3	0	33.8182	30	6	10	7	5	12	4	0	0	0	1	1	0	0	0	4	1	1	0	1	1	1	2	35.9184	37.2549	32.0588	43.4783	40.8696	38.75	40	34.6429	47.2917	42.439	40.5882	42.6316	44.5455	45.3846
2	2	46	2	7	47	1	7	1	3	3	0	36	31	10	6	8	6	8	6	2	12	5	2	2	6	1	5	0	3	1	0	0	0	0	1	40	60.7843	46.7647	47.8261	45.2174	57.5	45	52.5	38.9583	47.3171	40.5882	42.6316	40	41.5385
2	2	44	2	3	46	2	3	1	3	3	0	34	28	8	9	11	10	13	15	8	3	3	3	1	1	1	3	1	0	3	0	1	0	0	0	52.2449	43.1373	40.8824	52.1739	40.8696	41.875	45	45.3571	41.0417	40	46.4706	42.6316	44.5455	41.5385
2	1	50	2	3	52	1	7	1	4	1	3	27	24	11	12	11.6667	8	5	9	8.42105	13	9	0	5	5	3	5	0	1	4	1	4	0	1	3	53.1042	62.7451	58.5294	39.1304	58.2609	54.375	55	52.5	38.9583	42.439	49.4118	47.8947	58.1818	41.5385
2	1	51	2	5	47	2	7	1	3	3	3	29	23	10	13	7	8	8	1	2	1	1	1	1	0	0	3	0	0	0	0	0	0	0	0	40	39.2157	35	43.4783	40.8696	38.75	40	45.3571	38.9583	40	37.6471	42.6316	40	41.5385
2	1	43	2	5	40	2		2	4	2	0	27	27	14	14	9	8	6	9	3	6	11	1	4	2	1	6	0	0	0	0	0	0	0	0	42.0408	49.0196	64.4118	43.4783	53.913	45	45	56.0714	38.9583	40	37.6471	42.6316	40	41.5385
2	1	45	3	2	42	2	7	1	1	1	0	27.2727	34	16	4	16	14	6	7.2	1	2	2	0	3	2	1	1	2	1	2	0	2	4	0	1	37.9592	41.1765	37.9412	39.1304	49.5652	45	45	38.2143	43.125	42.439	43.5294	42.6316	49.0909	56.9231
2	2	42	3	3	40	2	3	1	1	1	1	28	21	5	2	10	3	12	9	4	0	0	0	1	0	0	2	5	1	0	0	1	0	0	1	44.0816	37.2549	32.0588	39.1304	40.8696	38.75	40	41.7857	49.375	42.439	37.6471	42.6316	44.5455	41.5385
2	2	49	3	7	40	3	5	1	1	1	0	31	29	9	8	8	3	7	0	1	1	4	0	3	3	4	1	2	1	3	0	2	2	1	1	37.9592	39.2157	43.8235	39.1304	49.5652	48.125	60	38.2143	43.125	42.439	46.4706	42.6316	49.0909	49.2308
2	1	47	3	2	40	3	2	1	1	1	2	28	28	1	2	16	9	9	8	1	5	8	0	4	4	1	2	0	2	0	0	1	3	0	2	37.9592	47.0588	55.5882	39.1304	53.913	51.25	45	41.7857	38.9583	44.878	37.6471	42.6316	44.5455	53.0769
2	2	48	3	3	47	2	7	1	1		0	34	21	3	0	15	18	4	3	3	1	4	0	2	1	0	2	0	1	0	0	0	0	0	1	42.0408	39.2157	43.8235	39.1304	45.2174	41.875	40	41.7857	38.9583	42.439	37.6471	42.6316	40	41.5385
2	2	50	3		51	1		1	1	1	0	30	36	11	6	13	16	2	8	1	4	4	1	1	2	1	5	0	0	0	0	0	0	0	0	37.9592	45.098	43.8235	43.4783	40.8696	45	45	52.5	38.9583	40	37.6471	42.6316	40	41.5385
2	2	40	3	2	39	3	3	1	2	1	3	36	23	4	2	16	13	4	3	8	13	5	4	0	5	3	4	9	9	2	0	1	1	3	1	52.2449	62.7451	46.7647	56.5217	36.5217	54.375	55	48.9286	57.7083	61.9512	43.5294	42.6316	44.5455	45.3846
2	2	48	3	3	44	3	7	1	2	2	1	30	20	19	14	2.33333	0	12	0	0	0	4	1	2.28571	0	1	3	0	3	3.3	0	1	0	0	2	35.9184	37.2549	43.8235	43.4783	46.4596	38.75	45	45.3571	38.9583	47.3171	47.3529	42.6316	44.5455	41.5385
2	2	43	3	3	41	2	3	1	2	1	1	30	33	6	5	0	0	18	18	0	2	1	0	0	0	1	2	1	4	4	1	1	1	1	3	35.9184	41.1765	35	39.1304	36.5217	38.75	45	41.7857	41.0417	49.7561	49.4118	47.8947	44.5455	45.3846
2	2	44	3	3	40	3	7	1	2	1	0	25	25	21	11	9	7	12	5	10	9	5	2	4	3	1	4	1	4	2	0	1	0	0	2	56.3265	54.902	46.7647	47.8261	53.913	48.125	45	48.9286	41.0417	49.7561	43.5294	42.6316	44.5455	41.5385
2	2	42	3	2	40	3	3	1	2	1	2	31	18	7	10	7	7	10	3	16	18	13	3	5	8	4	10	15	15	8	1	3	4	2	7	68.5714	72.549	70.2941	52.1739	58.2609	63.75	60	70.3571	70.2083	76.5854	61.1765	47.8947	53.6364	56.9231
2	2	47	3	3	41	2	3	1	2	2	0	25	25	23	23	15	12	6	3	4	15	5	2	3	6	2	3	1	9	3	0	1	9	1	8	44.0816	66.6667	46.7647	47.8261	49.5652	57.5	50	45.3571	41.0417	61.9512	46.4706	42.6316	44.5455	76.1538
2	2	48	3	3	35	3	3	1	2	1	4	25	23	7	6	5	5	12	12	5	6	9	1	6	9	2	4	10	6	9	1	4	3	2	5	46.1224	49.0196	58.5294	43.4783	62.6087	66.875	50	48.9286	59.7917	54.6341	64.1176	47.8947	58.1818	53.0769
2	2	43	3	2	42	2	3	1	2	1	1	33	13	4	13	10	8	9	7	9	1	5	2	2	2	0	3	10	0	5	1	3	1	0	0	54.2857	39.2157	46.7647	47.8261	45.2174	45	40	45.3571	59.7917	40	52.3529	47.8947	53.6364	45.3846
2	1	47	3	3	42	2	3	1	2	2	2	35	35	2	6	11	10	15	14	1	2	2	0	0	0	1	3	5	5	2	3	0	2	1	5	37.9592	41.1765	37.9412	39.1304	36.5217	38.75	45	45.3571	49.375	52.1951	43.5294	58.4211	40	49.2308
2	2	47	3	2	41	4	2	1	2	1	3	33	30	7	10	17	12	10	12	9	1	3	0	1	2	1	1	2	1	0	0	0	0	0	1	54.2857	39.2157	40.8824	39.1304	40.8696	45	45	38.2143	43.125	42.439	37.6471	42.6316	40	41.5385
2	1	48	3	3	47	3	7	1	2	1	0	32	30	6	4	9	9	10	8	4	0	2	3	0	1	2	0	2	1	1	0	0	0	0	1	44.0816	37.2549	37.9412	52.1739	36.5217	41.875	50	34.6429	43.125	42.439	40.5882	42.6316	40	41.5385
2	2	50	3	2	46	3	3	1	2	1	1	25	23	17	11	16		10		17	13	9	6	6	8	2	7	14	6	9	3	5	6	1	5	70.6122	62.7451	58.5294	65.2174	62.6087	63.75	50	59.6429	68.125	54.6341	64.1176	58.4211	62.7273	64.6154
2	2	44	3	2	51	2	3	1	2	1	1	28	16	10	16	15	2.33333	1.2	9	7	10	7	2	3	1	2	7	8	11	6	2	3	1	2	6	50.2041	56.8627	52.6471	47.8261	49.5652	41.875	50	59.6429	55.625	66.8293	55.2941	53.1579	53.6364	45.3846
2	2	49	3	3	49	2	7	1	2	2	2	34	31	16	16	4	4	13	13	1	3	3	1	3	1	1	2	2	2	2	0	3	1	2	1	37.9592	43.1373	40.8824	43.4783	49.5652	41.875	45	41.7857	43.125	44.878	43.5294	42.6316	53.6364	45.3846
2	1	51	3	3	49	2		1	2	2	0	29	28	11	15	10	0	8	4	5	4	1	1	1	1	2	4	0	1.07692	0	0	0	0	0	0	46.1224	45.098	35	43.4783	40.8696	41.875	50	48.9286	38.9583	42.6266	37.6471	42.6316	40	41.5385
2	2	44	3	3	39	3	3	2	2	1	3	24	18	17	12	10	7	7	4	5	10	4	0	3	5	3	7	12	11	4	4	4	9	1.16667	8	46.1224	56.8627	43.8235	39.1304	49.5652	54.375	55	59.6429	63.9583	66.8293	49.4118	63.6842	58.1818	76.1538
2	1	41	3	2	40	2	3		3	2	2	24	25	0	0	12.25	8	2	3	6	3	6	1.08333	1	1	0	3	1	1	3	1	1	0	0	3	48.1633	43.1373	49.7059	43.8406	40.8696	41.875	40	45.3571	41.0417	42.439	46.4706	47.8947	44.5455	41.5385
2	2	42	3	2	41	3	7	1	3	1	1	31	25	5	6	14	11	3	6	4	10	2	3	2	0	2	5	1	1	0	0	2	1	0	1	44.0816	56.8627	37.9412	52.1739	45.2174	38.75	50	52.5	41.0417	42.439	37.6471	42.6316	49.0909	45.3846
2	2	45	3	5	42	3	3	1	3	2	2	29.4545	29.4545	14	14	8	3	16	4	0	5	6	1	3	3	1	6	0	5	6	1	3	3	1	6	35.9184	47.0588	49.7059	43.4783	49.5652	48.125	45	56.0714	38.9583	52.1951	55.2941	47.8947	53.6364	53.0769
2	2	41	3		40	2		1	3	1	1	25	28	5	6	8	2	10	11	2	2	4	0	1	1	1	2	0	1.07692	0	0	0	0	0	0	40	41.1765	43.8235	39.1304	40.8696	41.875	45	41.7857	38.9583	42.6266	37.6471	42.6316	40	41.5385
2	1	45	3	7	40	2	7	1	3	2	3	29	28	9	9	8	7	11	4.8	0	0	3	0	0	0	1	2	1	0	5	0	0	0	1	2	35.9184	37.2549	40.8824	39.1304	36.5217	38.75	45	41.7857	41.0417	40	52.3529	42.6316	40	41.5385
2	2	45	3	3	44	3	3	1	3	2	1	25	16	15	11	7	12	15.6	13	7	4	7	2	3	7	2	2	4	4	5	2	0	6	2	2	50.2041	45.098	52.6471	47.8261	49.5652	60.625	50	41.7857	47.2917	49.7561	52.3529	53.1579	40	64.6154
2	2	51	3		42	2	7	1	3	3	2	25	22	16	13	9	9	8	8	7	8	8	3.25	3	1	2	7	9.47368	1	5	1	5	5	1	6	50.2041	52.9412	55.5882	53.2609	49.5652	41.875	50	59.6429	58.6952	42.439	52.3529	47.8947	62.7273	60.7692
2	1	48	3	4	48	2	3	1	3	3	1	33	24	11	14	6	6	13	15	1	1	2	1	2	1	0	2	0	0	1	0	3	1	0	0	37.9592	39.2157	37.9412	43.4783	45.2174	41.875	40	41.7857	38.9583	40	40.5882	42.6316	53.6364	45.3846
2	2	52	3	2	48	3	2	1	3	3	0	34	8	3	0	8	0	8	9	4	11	3	3	1	10	2	8	1	4	2	0	0	1	1	0	44.0816	58.8235	40.8824	52.1739	40.8696	70	50	63.2143	41.0417	49.7561	43.5294	42.6316	40	45.3846
2	2	59	3	2	46	1	7	3	4	2	0	27	14	13	12	10	8	7	6	8	17	10	1	3	8	4	8	3	3	4.4	1	0	0	1	2	52.2449	70.5882	61.4706	43.4783	49.5652	63.75	60	63.2143	45.2083	47.3171	50.5882	47.8947	40	41.5385
2	2	49	4	1	44	5	1	1	1	1	0	28	23	13	16	6	6	9	9	9	18	8	1	3	5	5	8	2	0	1	0	1	0	0	2	54.2857	72.549	55.5882	43.4783	49.5652	54.375	65	63.2143	43.125	40	40.5882	42.6316	44.5455	41.5385
2	2	48	5	2	45	5	2	1	1	1	0	27	22	17	10	9	5	6	4	5.26316	4	9	1	5	1	1	4	1	1	3	0	1	1	1	4	46.6595	45.098	58.5294	43.4783	58.2609	41.875	45	48.9286	41.0417	42.439	46.4706	42.6316	44.5455	45.3846
2	2	42	4	5	42	4	3	1	1	1	0	35	22	3	9	7	6	13	14	2	0	3	2	1	1	1	2	6	0	2	0	0	0	0	1	40	37.2549	40.8824	47.8261	40.8696	41.875	45	41.7857	51.4583	40	43.5294	42.6316	40	41.5385
2	2	45	4	3	41	4	3	1	1	1	1	26	22	22	16	13	7	18	4	10	17	10	2	6	3	4	8	0	1	0	0	0	0	0	0	56.3265	70.5882	61.4706	47.8261	62.6087	48.125	60	63.2143	38.9583	42.439	37.6471	42.6316	40	41.5385
2	2	40	4	2	41	4	3	1	1	1	0	26	19	14	8	7	6	8	9	14	11	7	3	1	3	1	8	0	0	0	1	0	1	0	0	64.4898	58.8235	52.6471	52.1739	40.8696	48.125	45	63.2143	38.9583	40	37.6471	47.8947	40	45.3846
2	2	45	5	2	42	5	3	1	1	1	1	30	24	2	6	14	11	6	6	27	16	12	12	5	7	9	11	1	3	1	0	0	0	0	1	91.0204	68.6275	67.3529	91.3043	58.2609	60.625	85	73.9286	41.0417	47.3171	40.5882	42.6316	40	41.5385
2	2	49	4	3	43	4	7	1	1	1	0	25	26	13	9	3	0	14	10	3	1	2	0	2	1.125	0	2	0	0	1	0	0	0	0	1	42.0408	39.2157	37.9412	39.1304	45.2174	42.2656	40	41.7857	38.9583	40	40.5882	42.6316	40	41.5385
2	1	46	5	3	41	4	3	1	2	1	0	28	32	5	8	21	14	0	6	0	0	2	0	0	3	1	3	0	0	0	0	0	1	0	1	35.9184	37.2549	37.9412	39.1304	36.5217	48.125	45	45.3571	38.9583	40	37.6471	42.6316	40	45.3846
2	2	43	4	3	41	4	3	1	2	1	1	35	29	7	5	15	12.8333	4	6	2	1	1	1	1	0	1	0	3	2	3	1	1	0	2	0	40	39.2157	35	43.4783	40.8696	38.75	45	34.6429	45.2083	44.878	46.4706	47.8947	44.5455	41.5385
2	2	48	5	7	40	4	3	1	2	1	2	36	33	16	5	7		9		2	2	4	1	1	1	2	3	2	2	5	0	2	0	2	3	40	41.1765	43.8235	43.4783	40.8696	41.875	50	45.3571	43.125	44.878	52.3529	42.6316	49.0909	41.5385
2	1	47	4	5	43	4	3	1	2	1	3	34	29	3	1	10	4	6	3	6	2	4	1	1	0	1	6	0	2	1	0	1	0	0	3	48.1633	41.1765	43.8235	43.4783	40.8696	38.75	45	56.0714	38.9583	44.878	40.5882	42.6316	44.5455	41.5385
2	2	47	5	3	43	2	7	1	2	2	3	30	28.3636	4	3	10	6	9	11	6.31579	3.23077	6	1.08333	1	4	1	3.85714	0	1	4	0	0	9	0	1	48.8077	43.5897	49.7059	43.8406	40.8696	51.25	45	48.4184	38.9583	42.439	49.4118	42.6316	40	76.1538
2	1	45	4	2	42	2	3	1	2	2	3	25	5	20	15	14	8	15	5	8	4	3	9	6	13	4	7	5	3	4	4	5	6	3	6	52.2449	45.098	40.8824	78.2609	62.6087	79.375	60	59.6429	49.375	47.3171	49.4118	63.6842	62.7273	64.6154
2	2	48	4	7	40	4	3	1	2	1	0	34	29	1	0	11.6667	12	9	8	7	10	11	3	4	2	3	6	0	0	0	0	0	0	0	1	50.2041	56.8627	64.4118	52.1739	53.913	45	55	56.0714	38.9583	40	37.6471	42.6316	40	41.5385
2	2	45	4	3	40	4	3	1	2	2	0	26	21	6	5	11	3	18	18	0	0	1	1	0	0	0	0	1	0	2	0	0	0	1	1	35.9184	37.2549	35	43.4783	36.5217	38.75	40	34.6429	41.0417	40	43.5294	42.6316	40	41.5385
2	1	47	4	3	45	2	7	1	2	2	0	30	34	11	3	12	12	10	12	2	1	4	3	3	1.125	1	2	1	0	2	0	2	0	0	1	40	39.2157	43.8235	52.1739	49.5652	42.2656	45	41.7857	41.0417	40	43.5294	42.6316	49.0909	41.5385
2	2	45	4	5	45	4	2	1	2	1	2	30	17	11	11	9	9	10	10	9	13	12	6	7	6	5	9	4.21053	0	1	1	0	4	0	1	54.2857	62.7451	67.3529	65.2174	66.9565	57.5	65	66.7857	47.7303	40	40.5882	47.8947	40	56.9231
2	2	48	4	3	45	4	3	1	2	2	0	26	19	5.41667	23	6	0	13	7	13	8	7	2	2	5	0	2	6	2	0	0	1	6	0	1	62.449	52.9412	52.6471	47.8261	45.2174	54.375	40	41.7857	51.4583	44.878	37.6471	42.6316	44.5455	64.6154
2	1	41	4	4	41	2	5	1	2	1	1	28	27	16	6	3	6	12	0	5	4	4	2	3	4	2	7	7	6	2	3	4	3	0	1	46.1224	45.098	43.8235	47.8261	49.5652	51.25	50	59.6429	53.5417	54.6341	43.5294	58.4211	58.1818	53.0769
2	2	39	4	3	39	4	7	1	2	1	1	31	29	2	2	8	0	17	18	7	2	2	0	3	0	0	2	2	0	2	0	2	0	0	1	50.2041	41.1765	37.9412	39.1304	49.5652	38.75	40	41.7857	43.125	40	43.5294	42.6316	49.0909	41.5385
2	1	46	4	2	39	3	2	1	2	2	0	27	23	10	16	6	3	10	9	6.31579	3	2	4	0	1	1	1	2	0	2	0	2	0	0	2	48.8077	43.1373	37.9412	56.5217	36.5217	41.875	45	38.2143	43.125	40	43.5294	42.6316	49.0909	41.5385
2	2	44	5	2	47	4	3	1	2	1	0	29	28	7	5	8	9	7	2	1	1	7	2	2	0	2	3	1	2	6	1	1	1	1	0	37.9592	39.2157	52.6471	47.8261	45.2174	38.75	50	45.3571	41.0417	44.878	55.2941	47.8947	44.5455	45.3846
2	1	49	4	3	48	4	3	1	2	2	0	33	21	10	11	8	5	9	5	6	16	7	0	2	15	5	7	0	1	0	0	0	0	0	1	48.1633	68.6275	52.6471	39.1304	45.2174	85.625	65	59.6429	38.9583	42.439	37.6471	42.6316	40	41.5385
2	2	46	4	3	46	4	3	1	2	2	0	28	23	16	15	10	8	8	6	4	3	3	2	1	2	0	3	0	0	0	0	0	0	0	0	44.0816	43.1373	40.8824	47.8261	40.8696	45	40	45.3571	38.9583	40	37.6471	42.6316	40	41.5385
2	2	53	4	5	52	2	5	1	2	2	0	29	14	10	5	13	4	13	9	11	1.07692	7.7	7	4	8	3	1	7	4	4	0	2	1	1	1	58.3673	39.3665	54.7059	69.5652	53.913	63.75	55	38.2143	53.5417	49.7561	49.4118	42.6316	49.0909	45.3846
2	1	54	4	7	51	4	2	1	2	1	0	36	36	1	0	8	7	11	12	13	13	8	2	2	3	3	8	2	2	3	1	3	2	1	1	62.449	62.7451	55.5882	47.8261	45.2174	48.125	55	63.2143	43.125	44.878	46.4706	47.8947	53.6364	49.2308
2	2	53	4	3	47	2	3	1	2	2	0	33	25	6	18	10	5	15	6	6	10	8	3	4	6	4	6	2	0	2	0	1	1	0	2	48.1633	56.8627	55.5882	52.1739	53.913	57.5	60	56.0714	43.125	40	43.5294	42.6316	44.5455	45.3846
2	2	51	4	3	51	4	3	1	2	2	1	24	21	23	24	5	9	10	9	13	12	13	5	5	3	7	6	7	3	7	1	2	0	3	2	62.449	60.7843	70.2941	60.8696	58.2609	48.125	75	56.0714	53.5417	47.3171	58.2353	47.8947	49.0909	41.5385
2	2	44	4	3	41	3	3	1	3	1	2	32	32	6	6	11	8	9	7	6	6	3	0	3	2	0	4	9	6	3	2	4	1.125	0	3	48.1633	49.0196	40.8824	39.1304	49.5652	45	40	48.9286	57.7083	54.6341	46.4706	53.1579	58.1818	45.8654
2	1	47	4	3	44	4	2	1	3	2	0	36	36	6	5	12	12	8	13	8	6	4	0	3	0	0	0	5	4	6	1	4	0	0	2	52.2449	49.0196	43.8235	39.1304	49.5652	38.75	40	34.6429	49.375	49.7561	55.2941	47.8947	58.1818	41.5385
2	2	47	4	3	45	3	2	1	3	3	0	24	20	14	15	7	7	9	13	3	17	7	2	2	10	5	7	4	9	4	1	1	4.5	1.16667	6	42.0408	70.5882	52.6471	47.8261	45.2174	70	65	59.6429	47.2917	61.9512	49.4118	47.8947	44.5455	58.8462
2	1		4	4		2	4	1	3	3	1	32	25	10	5.41667	12	6	7	1	2	1	6	1	4	1	1	1	6	4	4	3	2	1	1.16667	1	40	39.2157	49.7059	43.4783	53.913	41.875	45	38.2143	51.4583	49.7561	49.4118	58.4211	49.0909	45.3846
2	1	45	5	2	39	4	3	1	3	1	2	33	33	5	4	6	6	9	8	4	8	3	2	2	6	2	2	1	0	0	0	0	1	0	0	44.0816	52.9412	40.8824	47.8261	45.2174	57.5	50	41.7857	41.0417	40	37.6471	42.6316	40	45.3846
2	2	48	4	7	44	3	7	1	3	3	0	28	17	15	20.5833	9	11	6	6	7	8	8	4	4	6	3	10	1	0	2	0	1	0	0	1	50.2041	52.9412	55.5882	56.5217	53.913	57.5	55	70.3571	41.0417	40	43.5294	42.6316	44.5455	41.5385
2	2	49	5	2	47	5	7	1	3	2	0	30	28	7	0	10	8	5	5	1	3	1	1	1	3	2	3	0	1	0	0	0	0	0	0	37.9592	43.1373	35	43.4783	40.8696	48.125	50	45.3571	38.9583	42.439	37.6471	42.6316	40	41.5385
2	2	52	4	3	47	3	3	1	3	3	3	34	34	5	7	7	7	17	16	2	5	3	1	4	0	1	3	0	0	0	0	0	0	0	1	40	47.0588	40.8824	43.4783	53.913	38.75	45	45.3571	38.9583	40	37.6471	42.6316	40	41.5385
2	1	52	4	2	46	2	3	1	4	3	1	36	36	18	18	10	10	8	7	2	8	6	1	4	0	0	3	1	4.30769	3	0	1	1	0	2	40	52.9412	49.7059	43.4783	53.913	38.75	40	45.3571	41.0417	50.5066	46.4706	42.6316	44.5455	45.3846
2	2				40	3	3	2	1	1	6	15		18		10	9	9	10	19	24	12	13	8	13	9	8	14	7	7.7	6	2	2	0	4	74.6939	84.3137	67.3529	95.6522	71.3043	79.375	85	63.2143	68.125	57.0732	60.2941	74.2105	49.0909	49.2308
2	2								3	3	6	14		19		8	7	14	15	12	3	7	3	3	7	3	4	14	6	6	4	3	8	2	7	60.4082	43.1373	52.6471	52.1739	49.5652	60.625	55	48.9286	68.125	54.6341	55.2941	63.6842	53.6364	72.3077
2	2	50	1	8	39	1	7	2	1		6	14	16.3636	13	15	19	2	9	2	11	14	11	2	3	9	6	7	14	12	16	2	5	5	4	8	58.3673	64.7059	64.4118	47.8261	49.5652	66.875	70	59.6429	68.125	69.2683	84.7059	53.1579	62.7273	60.7692
2	2	39	1	7	40	1	7	1	2	2	8	21	20	15	14	8		14		15	13	11	1	6	6	3	8	8	12	14	0	5	2.57143	5	6	66.5306	62.7451	64.4118	43.4783	62.6087	57.5	55	63.2143	55.625	69.2683	78.8235	42.6316	62.7273	51.4286
2	2	45	1	3	43	1	4	1	2	2	6	23	11	11	2	21	21	0	0	16	6	12	4	5	2	2	5	16	5	12	2	4	4	3	5	68.5714	49.0196	67.3529	56.5217	58.2609	45	50	52.5	72.2917	52.1951	72.9412	53.1579	58.1818	56.9231
2	1	42	1	4	41	1	4	1	6	5	5	19	8	13	7	11	10	12	6	4	3	5	0	5	0	1	2	3	1	6	3	4	1	1	3	44.0816	43.1373	46.7647	39.1304	58.2609	38.75	45	41.7857	45.2083	42.439	55.2941	58.4211	58.1818	45.3846
2	1	48	1	5	49	1	7	1	3	1	9	13	15	20	23	11	8	9	6	2	3	5	2	2	7	0	1	20	9	9	3	1	6	2	8	40	43.1373	46.7647	47.8261	45.2174	60.625	40	38.2143	80.625	61.9512	64.1176	58.4211	44.5455	64.6154
2	1	35	1	6				2	4	1	8	21	28	17	20.5833	10	11	12	10	6	5	8	2	1	1	1	3	13	8	10	5	7	5.625	3	8	48.1633	47.0588	55.5882	47.8261	40.8696	41.875	45	45.3571	66.0417	59.5122	67.0588	68.9474	71.8182	63.1731
2	1	40	1	2	33	1	5	2	3	2	6	17	18	32	18	9	8	8	8	3	21	17	5.41667	8	9	4.66667	10	5	16	13	3	10	5	3	7	42.0408	78.4314	82.0588	62.6812	71.3043	66.875	63.3333	70.3571	49.375	79.0244	75.8824	58.4211	85.4545	60.7692
2	2	64	1		41	2	3	3	3	1	5	19	22	11	3	10	13	6	6	8	15	6	6	4	5	4	6	1	2	1	1	2	0	0	1	52.2449	66.6667	49.7059	65.2174	53.913	54.375	60	56.0714	41.0417	44.878	40.5882	47.8947	49.0909	41.5385
2	2	43	2	5	44	2	3	1	2	1	7	19.2	16	13	21.6667	11	10	9	8	17	10	14	9	6	12	8	4	9	5	12	7	5	7	1	1	70.6122	56.8627	73.2353	78.2609	62.6087	76.25	80	48.9286	57.7083	52.1951	72.9412	79.4737	62.7273	68.4615
2	2	44	2	5	44	2	5	1	2	2	8	21	17	18	20	8	7	9	8	10	10	9	7	5	10	4	5	2	0	2	0	0	0	0	0	56.3265	56.8627	58.5294	69.5652	58.2609	70	60	52.5	43.125	40	43.5294	42.6316	40	41.5385
2	2	51	2	2	47	2	5	1	2	2	6	22	11	6	10	5	4	10	6	5	7	5	1	3	1	3	4	6	10	3	1	6	4	1	2	46.1224	50.9804	46.7647	43.4783	49.5652	41.875	55	48.9286	51.4583	64.3902	46.4706	47.8947	67.2727	56.9231
2	2	41	2	3	38	2	3	1	3	2	5	16	17	21	21	0	14	18	4	22	17	10	8	7	9	3	8	13	8	8	4	7	7.71429	2	7	80.8163	70.5882	61.4706	73.913	66.9565	66.875	55	63.2143	66.0417	59.5122	61.1765	63.6842	71.8182	71.2088
2	2	47	2	3	51	2	3	1	3	3	7	20	15	21	18	15	11	7	4	15	11	13	11	2	8	2	6	1	0	4	1	2	0	1	0	66.5306	58.8235	70.2941	86.9565	45.2174	63.75	50	56.0714	41.0417	40	49.4118	47.8947	49.0909	41.5385
2	2	52	2	4	50	1	7	1	3	2	6	21	19	20	13	11	8	4	6	7	10	7	0	1	3	4	4	15	12	8	4	3	7	3	5	50.2041	56.8627	52.6471	39.1304	40.8696	48.125	60	48.9286	70.2083	69.2683	61.1765	63.6842	53.6364	68.4615
2	1	41	3	5	39	1	7	1	2	1	5	19	16	15	13	8	7	10	8	9	8	8	3	5	5	2	8	13	9	8	3	6	5	2	5	54.2857	52.9412	55.5882	52.1739	58.2609	54.375	50	63.2143	66.0417	61.9512	61.1765	58.4211	67.2727	60.7692
2	2	43	3	7	38	2	3	1	3	2	5	20	22	16	7	7	8	12	10	7	2	3	2	3	0	2	1	7	4	7	0	4	2	1	4	50.2041	41.1765	40.8824	47.8261	49.5652	38.75	50	38.2143	53.5417	49.7561	58.2353	42.6316	58.1818	49.2308
2	2	50	3	2	44	2	3	1	3	1	5	23	26	17	10	9	5	13	3	6	9	9	3	4	4	3	5	0	2	3	2	1	1	1	2	48.1633	54.902	58.5294	52.1739	53.913	51.25	55	52.5	38.9583	44.878	46.4706	53.1579	44.5455	45.3846
2	2	49	5	2	44	5	3	1	2	1	8	23	6	22	8	10	9.33333	13	11	3	6	4	2	2	0	3	2	1	5	2	0	1	4	0	1	42.0408	49.0196	43.8235	47.8261	45.2174	38.75	55	41.7857	41.0417	52.1951	43.5294	42.6316	44.5455	56.9231
2	1	46	5	2	50	4	3	1	2	2	5					10	4	7	6	4	1	3	1	3	0	0	1	6	5	3	2	2	1	0	3	44.0816	39.2157	40.8824	43.4783	49.5652	38.75	40	38.2143	51.4583	52.1951	46.4706	53.1579	49.0909	45.3846
2	2	48	4	2	45	3	7	1	3	2	5	23	21	15	19	7	7	10	7	0	4	3	0	0	1	0	2	5	6	0	0	1	1	1	4	35.9184	45.098	40.8824	39.1304	36.5217	41.875	40	41.7857	49.375	54.6341	37.6471	42.6316	44.5455	45.3846
2	2				34	1	7	3	1	1	2	22	21	21	16	6	6	9	7	10.5263	9	10	2	6	2	3	5	15	12	8.8	2	5	3.375	2	8	57.4006	54.902	61.4706	47.8261	62.6087	45	55	52.5	70.2083	69.2683	63.5294	53.1579	62.7273	54.5192
2	2							3	1	1	4	16	17	19.5	17.3333	8	5	8	11	16	17	12	7	6	3	5	6	11	11	13	5	5	2	5	5	68.5714	70.5882	67.3529	69.5652	62.6087	48.125	65	56.0714	61.875	66.8293	75.8824	68.9474	62.7273	49.2308
2	2				40	2	6	3	1	1	0	23	32	20	15	9	8	7	7	11	19	12	6	8	11.25	3	9	9	1	5	0	4	3	0	2	58.3673	74.5098	67.3529	65.2174	71.3043	73.9062	55	66.7857	57.7083	42.439	52.3529	42.6316	58.1818	53.0769
2	2				41	2	3	2	1	1	1	14	15	26	13	10	6	8	10	8	2	7	1	2	4	1	3	2	0	4	1	0	4	0	4	52.2449	41.1765	52.6471	43.4783	45.2174	51.25	45	45.3571	43.125	40	49.4118	47.8947	40	56.9231
2	2				39	2	5	1	2	2	4	22	23	15	9	10	8.4	6	4	6	13	11	2	3	6	2	6	5	10	9	2	2	5	2	4	48.1633	62.7451	64.4118	47.8261	49.5652	57.5	50	56.0714	49.375	64.3902	64.1176	53.1579	49.0909	60.7692
2	2							1	2	2	1.09091	16	18	18	20	9	12	6	3	1	1	3	0	2	0	1	1	22	6	13.2	6	4	0	1	5	37.9592	39.2157	40.8824	39.1304	45.2174	38.75	45	38.2143	84.7917	54.6341	76.4706	74.2105	58.1818	41.5385
2	2				38	2	6	3	2	1	0	22	21	10	15	10	9	8	6	12	3	3	3	1	1	1	4	3	1	3	0	3	0	1	0	60.4082	43.1373	40.8824	52.1739	40.8696	41.875	45	48.9286	45.2083	42.439	46.4706	42.6316	53.6364	41.5385
2	2				47	1	4	2	2	2	1	4	2	15	0	7	7	10	5	12	6	7	3	6	3	0	4	5	0	5	4	3	0	0	0	60.4082	49.0196	52.6471	52.1739	62.6087	48.125	40	48.9286	49.375	40	52.3529	63.6842	53.6364	41.5385
2	2	49		5	47	1	7	1	4	4	2	21	21	13	26	11	11	11	10	15	16	18	10	8	11	8	13	13	11	14	4.33333	9	8	2	9	66.5306	68.6275	85	82.6087	71.3043	73.125	80	81.0714	66.0417	66.8293	78.8235	65.4386	80.9091	72.3077
2	2				37	2	7	3	4	1	0	22	14	9	26	18	17	6	3	15	6	11	9	1.14286	5.625	2	1	2	0	3	1	2	0	0	1	66.5306	49.0196	64.4118	78.2609	41.4907	56.3281	50	38.2143	43.125	40	46.4706	47.8947	49.0909	41.5385
2	2	40			38			2	4	1	3	17	17	21	12	0	7	18	0	9	4	9	4	3	2	1	5	5	0	4	2	1	1	0	1	54.2857	45.098	58.5294	56.5217	49.5652	45	45	52.5	49.375	40	49.4118	53.1579	44.5455	45.3846
2	1							2	3	3	0					15	14	7	8	7	9	11	7	6	10	4	10	6	7	6	3	5	6	2	6	50.2041	54.902	64.4118	69.5652	62.6087	70	60	70.3571	51.4583	57.0732	55.2941	58.4211	62.7273	64.6154
2	2	48	1	5	48	1	4	1	1	1	2	18	19	15	17	13	7	8	11	18	6	6	6	3	3	4	3	19	11	11	5	6	3	2	7	72.6531	49.0196	49.7059	65.2174	49.5652	48.125	60	45.3571	78.5417	66.8293	70	68.9474	67.2727	53.0769
2	2	59	1	4	48	2	7	1	1	1	1	23	21	20	11	0	21	18	0	10	14	7	4	3	4	2	5	6	2	4	0	4	1	1	4	56.3265	64.7059	52.6471	56.5217	49.5652	51.25	50	52.5	51.4583	44.878	49.4118	42.6316	58.1818	45.3846
2	1	42	1	5	35	2	5	1	2	1	1	14	16	21.6667	21	14	7	15	7	5	4.30769	3	2	2	4	3	3	0	0	0	0	0	0	0	0	46.1224	45.7014	40.8824	47.8261	45.2174	51.25	55	45.3571	38.9583	40	37.6471	42.6316	40	41.5385
2	1	48	1		44	1		1	2	1	0	13	19	23	13	11	7	8	10	10	7	6	3	6	2	1	10	1	4	1	0	0	0	0	3	56.3265	50.9804	49.7059	52.1739	62.6087	45	45	70.3571	41.0417	49.7561	40.5882	42.6316	40	41.5385
2	1	44	1	8	40	1	7	1	2	2	4	20	20	21	4.33333	10	10	8	6	9	4	6	2	0	0	4	3	10	0	3	3	2	1	1	3	54.2857	45.098	49.7059	47.8261	36.5217	38.75	60	45.3571	59.7917	40	46.4706	58.4211	49.0909	45.3846
2	2	47	1	7	45	1	7	1	2	2	2	23	21	16	6	9	7	10	11	15	9	5	5	6	9	5	3	1	0	2	0	2	0	0	0	66.5306	54.902	46.7647	60.8696	62.6087	66.875	65	45.3571	41.0417	40	43.5294	42.6316	49.0909	41.5385
2	2	41	1	5	35	1	5	2	2	1	0	20	23	4	10	2	3	14	2	5	1	3	1	2	2	1	4	9	2	1	1	0	1	3	4	46.1224	39.2157	40.8824	43.4783	45.2174	45	45	48.9286	57.7083	44.878	40.5882	47.8947	40	45.3846
2	1	36	1					2	2	1	0	13	20	8	9	15	15	5	4.8	12	12	10	2	2	2	0	2	12	5	7	4	3	2	1	7	60.4082	60.7843	61.4706	47.8261	45.2174	45	40	41.7857	63.9583	52.1951	58.2353	63.6842	53.6364	49.2308
2	2	41	1	4	38	1	7				0	19	16	17	14	10	7	14	13	13	13	9	2	7	11.25	1	7	1	0	0	1	0	0	0	1	62.449	62.7451	58.5294	47.8261	66.9565	73.9062	45	59.6429	41.0417	40	37.6471	47.8947	40	41.5385
2	2	40	1	7	40	1	7	1	3	3	0	21	14	25	6	12	8	15	14	13	11	7	2	2	5	4	4	5	1	1	0	3	0	0	1	62.449	58.8235	52.6471	47.8261	45.2174	54.375	60	48.9286	49.375	42.439	40.5882	42.6316	53.6364	41.5385
2	2	45	1	6	41	1	6	1	4	4	3	23	12	13	7	6	1	11	3	4	10	4	1	2	4	1	4	4	2	2	0	1	1	0	2	44.0816	56.8627	43.8235	43.4783	45.2174	51.25	45	48.9286	47.2917	44.878	43.5294	42.6316	44.5455	45.3846
2	2	42	1	4	43	1	7	1	3	2	0	12	19	23	13	6	8	17	5	9	6	7	5	8	3	2	3	5	0	2	2	2	0	0	3	54.2857	49.0196	52.6471	60.8696	71.3043	48.125	50	45.3571	49.375	40	43.5294	53.1579	49.0909	41.5385
2	1	49	1	3	43	1	3	1	4	4	0	16	21	9	8	8	9	11	15	4	6	5	1	2.28571	8	1	2	9	3	8	2	5	5	1	3	44.0816	49.0196	46.7647	43.4783	46.4596	63.75	45	41.7857	57.7083	47.3171	61.1765	53.1579	62.7273	60.7692
2	2	49	1	7	44	1	7	1	3	2	0	9	5	20	23	6	6	14	15	9	11	8	6	1	12	3	7	6.31579	8.61538	5	3	2	9	1	5	54.2857	58.8235	55.5882	65.2174	40.8696	76.25	55	59.6429	52.1162	61.0131	52.3529	58.4211	49.0909	76.1538
2	2	42	1	2	38	1		1	3	2	1	20	23	17	7	10	12	5	0	20	15	12	4	7	3	2	9	6.31579	2	6	3	4	7.71429	2.33333	4	76.7347	66.6667	67.3529	56.5217	66.9565	48.125	50	66.7857	52.1162	44.878	55.2941	58.4211	58.1818	71.2088
2	2	47	1	6	44	1	7	1	5	5	3	19	25.0909	20	14	5	4	12	3	13	3	10	5	3	1	1.16667	9	13	2	11	5	6	0	2	7	62.449	43.1373	61.4706	60.8696	49.5652	41.875	45.8333	66.7857	66.0417	44.878	70	68.9474	67.2727	41.5385
2	1	45	1	6	42	1	7	1	3	1	1	23	19	3	17	7	8	10	11	1	3	6	1	2	1	3	2	6	3	3	2	3	0	0	0	37.9592	43.1373	49.7059	43.4783	45.2174	41.875	55	41.7857	51.4583	47.3171	46.4706	53.1579	53.6364	41.5385
2	2	41	1	6	42	1	7	1	4	1	1	19	3	19	25	9	6	9	5	2	1.07692	1.1	3	2	3	1	6	0	0	1	0	0	1	0	0	40	39.3665	35.2941	52.1739	45.2174	48.125	45	56.0714	38.9583	40	40.5882	42.6316	40	45.3846
2	2	46	1	4	41	1	7	1	3	2	2	20	26	17	14	8	7	8	8	5	0	6	2	2	2	1	3	1	0	0	0	1	0	0	1	46.1224	37.2549	49.7059	47.8261	45.2174	45	45	45.3571	41.0417	40	37.6471	42.6316	44.5455	41.5385
2	1	45	1	6	45		7	1	4	4	0	22	21	9	12	14	11	15	13	5	4	7	2	3	3	2	4	7	1	3	2	3	0	2	3	46.1224	45.098	52.6471	47.8261	49.5652	48.125	50	48.9286	53.5417	42.439	46.4706	53.1579	53.6364	41.5385
2	2	42	1	3	38	1	7	1	3	1	2	23	12	17	13	8	8	9	7	9	5	6	2	3	2	4	9	4	3	10	3	7	0	2	5	54.2857	47.0588	49.7059	47.8261	49.5652	45	60	66.7857	47.2917	47.3171	67.0588	58.4211	71.8182	41.5385
2	1	50	1		50	1		1	3	3	0	20	27	17	18	14	6	7	5	4	3	6	1	2	3	0	2	10	2.33333	5	2	6	5	0	3	44.0816	43.1373	49.7059	43.4783	45.2174	48.125	40	41.7857	59.7917	45.6911	52.3529	53.1579	67.2727	60.7692
2	1	53	1	6	46	1	7	1	3	2	0	14	13	16	18	9	4	9	1	9	8	8	3	4	2	1	10.125	6	11	6	2	2.28571	3	0	4	54.2857	52.9412	55.5882	52.1739	53.913	45	45	70.8036	51.4583	66.8293	55.2941	53.1579	50.3896	53.0769
2	2	53	1	8	48	1		1	3	3	0	16	18	13	17	14	8	3	6	5	6	7	3	3	1	5	3	2	0	5	1	1	0	0	1	46.1224	49.0196	52.6471	52.1739	49.5652	41.875	65	45.3571	43.125	40	52.3529	47.8947	44.5455	41.5385
2	2	55	1		55	1		1	5	5	1	23	19	14.1818	12	12	11	7	10	1	1	3	2	2	0	0	3	8.42105	1	6.6	2	3	0	0	5	37.9592	39.2157	40.8824	47.8261	45.2174	38.75	40	45.3571	56.5022	42.439	57.0588	53.1579	53.6364	41.5385
2	2	32	2	3	32	2	7	2	1	1	3	21	14	32	32	13	12	4	0	12	8	16	3.25	5	10	4	6	9	11	15	2	5	9	2	5	60.4082	52.9412	79.1176	53.2609	58.2609	70	60	56.0714	57.7083	66.8293	81.7647	53.1579	62.7273	76.1538
2	2	38	2	3	38	2	3				1	21	16	17	23	8	8	7	6	10	17	10	5	5	9	2	7	8	7	4.4	1	2	6.75	0	3	56.3265	70.5882	61.4706	60.8696	58.2609	66.875	50	59.6429	55.625	57.0732	50.5882	47.8947	49.0909	67.5
2	2	39	2	3	38	2	3	1	2	2	2	20	13	25	19	15	8	17	2	4	6	5	4	3	1	2	2	5	3	7	2	1	0	1	2	44.0816	49.0196	46.7647	56.5217	49.5652	41.875	50	41.7857	49.375	47.3171	58.2353	53.1579	44.5455	41.5385
2	1	44	2	5	42	2	5	1	2	2	2	23	27	21	16	4	0	11	18	17	24.7692	16	6	11	10	7	14	0	0	0	0	1	0	0	0	70.6122	85.822	79.1176	65.2174	84.3478	70	75	84.6429	38.9583	40	37.6471	42.6316	44.5455	41.5385
2	2	43	2	3	40	2	6	1	2	2	0	21	23	11	11	7	8	10	10	6	5	5	1	3	3	1	4	8	9	2	2	1	1	1	3	48.1633	47.0588	46.7647	43.4783	49.5652	48.125	45	48.9286	55.625	61.9512	43.5294	53.1579	44.5455	45.3846
2	2	43	2	2	37	4	2	1	2	1	3	21	21	21	18	11	11	18	18	3	8	7	1	5	0	1	2	3	6	6.6	0	5	0	1	6	42.0408	52.9412	52.6471	43.4783	58.2609	38.75	45	41.7857	45.2083	54.6341	57.0588	42.6316	62.7273	41.5385
2	2	44	2	5	40	1	7	1	2	2	1	22	23	18	12	15	11	15	12	11	4	10	5	5	1	1	2	6	5	5	3	0	0	0	5	58.3673	45.098	61.4706	60.8696	58.2609	41.875	45	41.7857	51.4583	52.1951	52.3529	58.4211	40	41.5385
2	1	42	2	5	41	1	7	1	2	2	1	14	28	16	8	12	12	14	17	9	11	9.9	5	6	5	2	9	7	5	7	1	2	4	0	4	54.2857	58.8235	61.1765	60.8696	62.6087	54.375	50	66.7857	53.5417	52.1951	58.2353	47.8947	49.0909	56.9231
2	1	42	2	5	37	2	7	1	2	2	2	14	19	22	13	9	8	10	6	3	2	4	2	3	4	2	2	1	0	2	0	1.14286	1.125	0	2	42.0408	41.1765	43.8235	47.8261	49.5652	51.25	50	41.7857	41.0417	40	43.5294	42.6316	45.1948	45.8654
2	1	38	2	5	35	2	7	1	2	1	2	17	20	22	18	13	10	14.4	9	3.15789	5	1	0	3	0	0	3	1	1	1	0	2	0	0	1	42.3631	47.0588	35	39.1304	49.5652	38.75	40	45.3571	41.0417	42.439	40.5882	42.6316	49.0909	41.5385
2	2	48	2	3	45	2	7	1	2	2	3	23	21	24	14	8	8	9	9	10	13	10	8	2	10	2	11	9	8.61538	8	2	3.42857	6	2	5	56.3265	62.7451	61.4706	73.913	45.2174	70	50	73.9286	57.7083	61.0131	61.1765	53.1579	55.5844	64.6154
2	2	49	2	3	39	2	3	1	2	1	2	23	21	9	7	8	8	9	8	5	8	5	2	2	1	1	7	4	9	5	2	2	2	0	5	46.1224	52.9412	46.7647	47.8261	45.2174	41.875	45	59.6429	47.2917	61.9512	52.3529	53.1579	49.0909	49.2308
2	2	48	2	5	35	2	3	1	2	1	3.27273	17	18	19	21	5	6	10	15	0	3	2	3.25	2	0	1.16667	1.125	3	8	12	5	9	0	2	5	35.9184	43.1373	37.9412	53.2609	45.2174	38.75	45.8333	38.6607	45.2083	59.5122	72.9412	68.9474	80.9091	41.5385
2	1	45	2	3	43	2	3	1	2	1	0	20	31	18	5	11	7	6	10	6	6	7	0	6	4	3	8	2	6	1	0	0	2	0	3	48.1633	49.0196	52.6471	39.1304	62.6087	51.25	55	63.2143	43.125	54.6341	40.5882	42.6316	40	49.2308
2	1	44	2	3	47	2		1			0	23	18	17	19.5	12	10	11	9	9	8	3	5.41667	3	6	1	6	7	10	1	1	1	3	0	2	54.2857	52.9412	40.8824	62.6812	49.5652	57.5	45	56.0714	53.5417	64.3902	40.5882	47.8947	44.5455	53.0769
2	2	49	2	7	46	2	4	1	2	1	3	15	12	21	14	19	12	2	7	8	8	6	6	2	4.5	4	5	6.66667	1	4	1.08333	0	0	0	2	52.2449	52.9412	49.7059	65.2174	45.2174	52.8125	60	52.5	52.8472	42.439	49.4118	48.3333	40	41.5385
2	1	50	2	5	47	2	7	1	2	2	2	19	18	16	14	12	12	9	10	9	4	7	2	2	3	3	5	4	3	2.2	0	1	2	0	3	54.2857	45.098	52.6471	47.8261	45.2174	48.125	55	52.5	47.2917	47.3171	44.1176	42.6316	44.5455	49.2308
2	1	51	2	6	49	1	7	1	2	2	0	18	17	16	20.5833	11.6667	9.33333	8	8	3	0	5	0	3	2	1	3	3	1	2	0	3	3	0	1	42.0408	37.2549	46.7647	39.1304	49.5652	45	45	45.3571	45.2083	42.439	43.5294	42.6316	53.6364	53.0769
2	2	45	2	5	45	1	4	3	2	2	2	16	15	15	14	14	17	1	3.6	9	12	8	3	2	0	3	5	0	1	1	0	1	0	0	4	54.2857	60.7843	55.5882	52.1739	45.2174	38.75	55	52.5	38.9583	42.439	40.5882	42.6316	44.5455	41.5385
2	2	39	2	3				2	2	1	4		5		25	13	5	10	8	5	6	3	4	1	2.25	0	3	4	0	4	2	1	4	0	0	46.1224	49.0196	40.8824	56.5217	40.8696	45.7812	40	45.3571	47.2917	40	49.4118	53.1579	44.5455	56.9231
2	2	38	2	5	38	2	5	2	2	2	3	17	13	10	3	10	10	7	7	12	9	7	1	0	3	2	3	3.15789	0	2	0	2	2	0	0	60.4082	54.902	52.6471	43.4783	36.5217	48.125	50	45.3571	45.5373	40	43.5294	42.6316	49.0909	49.2308
2	1	48	2	5	44	2	5	3	2	1	0	23	20.7273	12	14	10	7	5	1	3	3	6	1	3	0	1	2	1	5	4	0	3	2	2	3	42.0408	43.1373	49.7059	43.4783	49.5652	38.75	45	41.7857	41.0417	52.1951	49.4118	42.6316	53.6364	49.2308
2	2	45	2	3	37	2	3	1	3	2	0	17	15	18	18	7	7	12	12	5	6	2	2	1	1	0	0	0	2	2	1	2	1	0	3	46.1224	49.0196	37.9412	47.8261	40.8696	41.875	40	34.6429	38.9583	44.878	43.5294	47.8947	49.0909	45.3846
2	2	45	2	3	40	2	3	1	3	2	2	20	19	13	12	4	3	12	14	1	1	2	1	0	0	1	1	0	0	4	0	2	0	1	1	37.9592	39.2157	37.9412	43.4783	36.5217	38.75	45	38.2143	38.9583	40	49.4118	42.6316	49.0909	41.5385
2	2	39	2	3	35	2	7	1	3	1	0	17	23	22	6	9	9	11	6	10	4	11	3	2	0	2	3	3	2	2	1	1	1	0	1	56.3265	45.098	64.4118	52.1739	45.2174	38.75	50	45.3571	45.2083	44.878	43.5294	47.8947	44.5455	45.3846
2	1	41	2	3	41	2	3	1	3	1	1	19	25	13	6	6	9	14	10	6	4	6	2	3	4	4	4	1	1	2	0	2	1	0	2	48.1633	45.098	49.7059	47.8261	49.5652	51.25	60	48.9286	41.0417	42.439	43.5294	42.6316	49.0909	45.3846
2	2	48	2	5	44	2	3	1	3	2	1	15	18	15	10	8	8	8	10	7	7	5	4	2	4	1	3	6	6	6	2	1	0	1	4	50.2041	50.9804	46.7647	56.5217	45.2174	51.25	45	45.3571	51.4583	54.6341	55.2941	53.1579	44.5455	41.5385
2	2	45	2	5	45	2	5	1	3	2	1	22	20	11	7	11	12	6	4	6	0	11	4	2	0	2	4	4	0	5	2	0	0	1	0	48.1633	37.2549	64.4118	56.5217	45.2174	38.75	50	48.9286	47.2917	40	52.3529	53.1579	40	41.5385
2	2	45	2	6	38	1	6	1	3	3	2	19	20	17	16	10	9	8	7	0	3	2	1	1	0	0	4	1	2	2	0	1	0	0	2	35.9184	43.1373	37.9412	43.4783	40.8696	38.75	40	48.9286	41.0417	44.878	43.5294	42.6316	44.5455	41.5385
2	1	34	2	6	39	1	6	1	3	1	4	20	16	20	19	8	8	7	7	10	6	11	6.5	4	0	5	6	14	5	11	8	5	6	3	5	56.3265	49.0196	64.4118	67.3913	53.913	38.75	65	56.0714	68.125	52.1951	70	84.7368	62.7273	64.6154
2	2	46	2	2	45	3	2	1	3	1	4	23	24	22	15	11	9	8	4	6	10	6.6	3	3.42857	6	3	3	2	4.30769	3	0	0	3.375	0	2	48.1633	56.8627	51.4706	52.1739	51.4286	57.5	55	45.3571	43.125	50.5066	46.4706	42.6316	40	54.5192
2	2	39	2		33	2		1	3	1	1	20	18	24	24	11	9	5	5	5	3	6	2	1	6	1	1	0	0	0	0	0	0	0	0	46.1224	43.1373	49.7059	47.8261	40.8696	57.5	45	38.2143	38.9583	40	37.6471	42.6316	40	41.5385
2	2	46	2		43	2	7	1	3	3	1.09091	18	19	23	16	10	3	10	7	6	8	6	1	2	1	1	5	2.10526	5	5	0	1	2	1	4	48.1633	52.9412	49.7059	43.4783	45.2174	41.875	45	52.5	43.3443	52.1951	52.3529	42.6316	44.5455	49.2308
2	2	45	2	4	42	2	6	1	3	1	2	22	9	21	26	12	12	6	6	9	9	8	2	2	2	2	7	9	5	3	0	0	5.4	0	1	54.2857	54.902	55.5882	47.8261	45.2174	45	50	59.6429	57.7083	52.1951	46.4706	42.6316	40	62.3077
2	2	50	2	7	42	2	7	1	3	3	4	23	15.2727	16	12	9	9	8	8	5	6	8	0	2	7	2	2	15	10.7692	9	3	5	10.5	3	7	46.1224	49.0196	55.5882	39.1304	45.2174	60.625	50	41.7857	70.2083	66.2664	64.1176	58.4211	62.7273	81.9231
2	2	44	2	3	44	2	7	1	3	2	0	20	20	20	20	10	11.6667	5	6	2	2	7	1	3	1	3	4	0	1.4	2.75	0	0	1	0	0	40	41.1765	52.6471	43.4783	49.5652	41.875	55	48.9286	38.9583	43.4146	45.7353	42.6316	40	45.3846
2	1	37	2	4	38	1	7	1	3	1	0	18	18	19	20	6	3	15	8	3	1	4	1	4	2	0	1	10	2	8	3	4.57143	0	2	3	42.0408	39.2157	43.8235	43.4783	53.913	45	40	38.2143	59.7917	44.878	61.1765	58.4211	60.7792	41.5385
2	1	45	2	2	41	2	5	1	3	3	2	20	18	9	3	6	6	12	5	4	2	5	1	3	1	1	5	1	0	4	0	2	1	0	1	44.0816	41.1765	46.7647	43.4783	49.5652	41.875	45	52.5	41.0417	40	49.4118	42.6316	49.0909	45.3846
2	1	45	2	2	40	1	5	1	3	3	2	21.8182	22	15	14	10	7	5	7	5	13	8	1.08333	5	11	3.5	4.5	7	2	5	2	2	0	1	4	46.1224	62.7451	55.5882	43.8406	58.2609	73.125	57.5	50.7143	53.5417	44.878	52.3529	53.1579	49.0909	41.5385
2	2	38	2	3	37	3	3	1	3	1	2	18	17	22	23	8	5	7	9	4	5	6	2	7	1	0	2	0	3	0	0	2	0	0	1	44.0816	47.0588	49.7059	47.8261	66.9565	41.875	40	41.7857	38.9583	47.3171	37.6471	42.6316	49.0909	41.5385
2	2	50	2	3	50	1	3	1			1	17	20	25	13	11	11	4	6	5	6	7	0	1	4	2	3	6	4	5	2	1	1	1	3	46.1224	49.0196	52.6471	39.1304	40.8696	51.25	50	45.3571	51.4583	49.7561	52.3529	53.1579	44.5455	45.3846
2	1	56	2	5	55	1	7	1	5	5	0	6	24	18	13	14	14	6	6	13.6842	21.5385	19	6	10.2857	11	10	13	12	19	15	2	8	9	4	12	63.8453	79.4872	87.9412	65.2174	81.2422	73.125	90	81.0714	63.9583	86.3415	81.7647	53.1579	76.3636	76.1538
2	1	42	2	5				2	3	1	1	22	21	11	10	12	8	10	14	12	5	6	2	1	2	1	6	5.26316	5	4	1	2.28571	1	2	3	60.4082	47.0588	49.7059	47.8261	40.8696	45	45	56.0714	49.9232	52.1951	49.4118	47.8947	50.3896	45.3846
2	2	42	2	5	40	2	6	2	3	2	3	19	15	18	13	10	8	9	6	10	6	2	2	1	4	1	3	4	6	2	0	0	6	1	3	56.3265	49.0196	37.9412	47.8261	40.8696	51.25	45	45.3571	47.2917	54.6341	43.5294	42.6316	40	64.6154
2	2	71	3	3	49	4	3	1	1	1	4	17	12	23	17	7	9	11	10	15	9	6	3	1	2	1	4	4	2	4	0	1	0	1	2	66.5306	54.902	49.7059	52.1739	40.8696	45	45	48.9286	47.2917	44.878	49.4118	42.6316	44.5455	41.5385
2	1	50	3	3				2	1	1	1		33		7	20	21	0	0	1	2	3	0	2	4	1	1	0	0	0	0	0	0	0	0	37.9592	41.1765	40.8824	39.1304	45.2174	51.25	45	38.2143	38.9583	40	37.6471	42.6316	40	41.5385
2	1	41	3	3	41	3	3		2	2	1	11	13	23	24	10	9	11	11	8.42105	11	6	6	1	6	6	5	2	4	2	1	1	1	0	2	53.1042	58.8235	49.7059	65.2174	40.8696	57.5	70	52.5	43.125	49.7561	43.5294	47.8947	44.5455	45.3846
2	1	48	3	5	40	2	3	1	2	1	0	22	17	17	4	6	6	11	11	17	12	9	6	6	2	1	6	13	1	5	3	2	0	0	3	70.6122	60.7843	58.5294	65.2174	62.6087	45	45	56.0714	66.0417	42.439	52.3529	58.4211	49.0909	41.5385
2	2	44	3	3	39	1	7	1	2	2	4	6	7	15	23	8	6	13	10	15	22	13	7	9	11	1	8	2	1	4	0	3	1	0	3	66.5306	80.3922	70.2941	69.5652	75.6522	73.125	45	63.2143	43.125	42.439	49.4118	42.6316	53.6364	45.3846
2	2	42	3	3	42	3	3	1	2	2	0	19	19	17	18	15	18	3	0	12	2	9	4	3	0	1	4	14	3	7	3	7	0	1	5	60.4082	41.1765	58.5294	56.5217	49.5652	38.75	45	48.9286	68.125	47.3171	58.2353	58.4211	71.8182	41.5385
2	2	40	3	2	38	2	2	1	2	1	0	23	18	11	17	8	6	8	9	2	4	8	2	3	6	1	2	1	0	4	0	2	0	1	0	40	45.098	55.5882	47.8261	49.5652	57.5	45	41.7857	41.0417	40	49.4118	42.6316	49.0909	41.5385
2	2	45	3	3	42	1	3	1	2	2	2	21	19	21	22	10		9		13	12	13	6	6	2	4	9	3	4	6	1	4	0	2	3	62.449	60.7843	70.2941	65.2174	62.6087	45	60	66.7857	45.2083	49.7561	55.2941	47.8947	58.1818	41.5385
2	2	44	3	3	44	2	3	1			0	20.7273	23	22	25	7	5	9	7	12	5	8.8	4	3	9	3	8	4	5	4	2	1	2	1	3	60.4082	47.0588	57.9412	56.5217	49.5652	66.875	55	63.2143	47.2917	52.1951	49.4118	53.1579	44.5455	49.2308
2	2	46	3	2	41	3	2	1	2	2	0	22	20	18	16	10	9	6	1.2	9	8	8	1	6	3	1	3	7	1	3	2	0	4	1	1	54.2857	52.9412	55.5882	43.4783	62.6087	48.125	45	45.3571	53.5417	42.439	46.4706	53.1579	40	56.9231
2	1	44	3	3	40	4	7	1	2	1	0	20	29	19	9	14	14	5	7	4	9	5	2	4	6	2	4	0	1	1	1	0	0	0	3	44.0816	54.902	46.7647	47.8261	53.913	57.5	50	48.9286	38.9583	42.439	40.5882	47.8947	40	41.5385
2	1	41	3	3	40	2	3	1	2	1	1	23	18	19	15	8	5	10	8	10	3	8	6	5	4	1	2	11	2	9	2	2	3	3	3	56.3265	43.1373	55.5882	65.2174	58.2609	51.25	45	41.7857	61.875	44.878	64.1176	53.1579	49.0909	53.0769
2	2	40	3	5	39	2	4	1	2	1	4	15	14	19	11	13	4	14	1	5	12	7	5	4	5	2	6	1	0	2	3	1	2	0	1	46.1224	60.7843	52.6471	60.8696	53.913	54.375	50	56.0714	41.0417	40	43.5294	58.4211	44.5455	49.2308
2	2	45	3	7	47	4	3	1	2	1	2	17	16	10	9	9	2.8	10	6	14	20	13	6	2.28571	11	10	11	10	19	9	5	2	10	7	10	64.4898	76.4706	70.2941	65.2174	46.4596	73.125	90	73.9286	59.7917	86.3415	64.1176	68.9474	49.0909	80
2	2	41	3	3	41	3	3	1	3	1	2	11	16.3636	13	12	12	11	6	5	12	10	9	3	2	0	4	6	12	5	7	1	4	1	3	3	60.4082	56.8627	58.5294	52.1739	45.2174	38.75	60	56.0714	63.9583	52.1951	58.2353	47.8947	58.1818	45.3846
2	2	47	3	5	45	2	5	1	4	2	0	22	16	17	13	6	10.5	12	3	10	14	7	6	5	5	3	7	2	0	4	0	0	1	0	1	56.3265	64.7059	52.6471	65.2174	58.2609	54.375	55	59.6429	43.125	40	49.4118	42.6316	40	45.3846
2	2	41	3	3	34	2	7	1	3	1	1	11	17	18	6	12	4	6	2	2	2	5	2	2	1	1	3	1	1	0	0	0	1	0	1	40	41.1765	46.7647	47.8261	45.2174	41.875	45	45.3571	41.0417	42.439	37.6471	42.6316	40	45.3846
2	2	45	3	5	44	3	3	1	3	3	2					12	6	17	5	9	6.46154	5	3	3	6	3	7	1	0	2	0	1	0	0	1	54.2857	49.9246	46.7647	52.1739	49.5652	57.5	55	59.6429	41.0417	40	43.5294	42.6316	44.5455	41.5385
2	1	46	3	4	39	2	3	1	3	2	4	11	12	22	22	12	9	15	6	12	10	8	6	4	2	1	6	9	6	8	5	3.42857	1	2	5	60.4082	56.8627	55.5882	65.2174	53.913	45	45	56.0714	57.7083	54.6341	61.1765	68.9474	55.5844	45.3846
2	2	46	3	7	46	2	3	1	3	2	3	13	16	24	20	11	8	9	5	14	17.2308	11	7	5.71429	12.8571	9.8	10	11	14	15	7	11	9	4	11	64.4898	71.0407	64.4118	69.5652	61.3665	78.9286	89	70.3571	61.875	74.1463	81.7647	79.4737	90	76.1538
2	2	54	3	5	46	2	7	1	3	2	3	8	4	25	25	12	12	11	11	2	6	9	4	5	2	2	2	1	2	4	2	1	0	0	1	40	49.0196	58.5294	56.5217	58.2609	45	50	41.7857	41.0417	44.878	49.4118	53.1579	44.5455	41.5385
2	2	51	3	5	48	2	3	1	3	3	0	10	3	20	21	11	11	10	10	8	3	4	10	4	8	0	0	2	0	2	0	0	0	0	0	52.2449	43.1373	43.8235	82.6087	53.913	63.75	40	34.6429	43.125	40	43.5294	42.6316	40	41.5385
2	2	51	3	3	46	2	7	1	4	3	1	23	17	5	6	4.66667	2	10	8	7	3	2	1	1	4	1	3	0	0	0	0	0	1	0	1	50.2041	43.1373	37.9412	43.4783	40.8696	51.25	45	45.3571	38.9583	40	37.6471	42.6316	40	45.3846
2	2	46	3		43	2		2	3	3	4	22	17	15	14	14	10	7	12	1	4	0	0	1	2	2	2	5	3	1	0	0	0	1	2	37.9592	45.098	32.0588	39.1304	40.8696	45	50	41.7857	49.375	47.3171	40.5882	42.6316	40	41.5385
2	2	42	5	2	42	4	3	1	1	1	1	23	20	6	4	8	8	8	9	3	2	0	0	0	3	0	3	5	6	1	1	0	0	0	4	42.0408	41.1765	32.0588	39.1304	36.5217	48.125	40	45.3571	49.375	54.6341	40.5882	47.8947	40	41.5385
2	2	47	4	3	50	2	7	1	1	1	2	22	4	14	25	11	8	10	8	7	4	6.6	2	3	1	1.16667	3.375	8	5	4	2	2	2.25	1	3	50.2041	45.098	51.4706	47.8261	49.5652	41.875	45.8333	46.6964	55.625	52.1951	49.4118	53.1579	49.0909	50.1923
2	2	49	5	3	44	5	3	1	2	1	0	22	23	18	22	8	7	11	6	6	1	3	1	0	0	2	2	4	3	3	0	2	1	0	1	48.1633	39.2157	40.8824	43.4783	36.5217	38.75	50	41.7857	47.2917	47.3171	46.4706	42.6316	49.0909	45.3846
2	2	47	5	3	45	4	5	1	2	2	0	21	20	13	8	14	9	8	9	10	7	3	3	3	11.5714	1	6	0	0	0	0	0	1.125	0	0	56.3265	50.9804	40.8824	52.1739	49.5652	74.9107	45	56.0714	38.9583	40	37.6471	42.6316	40	45.8654
2	1	48	4	3	43	2	3	1	2	1	0	23	23	24	24	11	13	8	8	5	7	7	1	3	4	2	6	1	0	4	0	3	0	1	1	46.1224	50.9804	52.6471	43.4783	49.5652	51.25	50	56.0714	41.0417	40	49.4118	42.6316	53.6364	41.5385
2	2	46	4	1	42	4	7	1	2	2	0	9	11	19	5	11	10	14	10	3	5	4	3	2	1	1	7	4	9	7	3	4	2	2	10	42.0408	47.0588	43.8235	52.1739	45.2174	41.875	45	59.6429	47.2917	61.9512	58.2353	58.4211	58.1818	49.2308
2	1	45	4	3	44	2	3	1	2	2	0	21.3333	21.8182	14.3	15	7	4	10	7	6	2	4.4	1	1.14286	0	1	2	4	5	9	2	3	0	2	4	48.1633	41.1765	45	43.4783	41.4907	38.75	45	41.7857	47.2917	52.1951	64.1176	53.1579	53.6364	41.5385
2	1	49	4	2	45	4	7	1	2	2	3	14	20	23	14	10	1	15	0	17	14	8	7	3	7	5	9	1	2	2	0	1	1.125	0	2	70.6122	64.7059	55.5882	69.5652	49.5652	60.625	65	66.7857	41.0417	44.878	43.5294	42.6316	44.5455	45.8654
2	2	47	4	7	42	4	5	1	2	2	3	22	20	16	13	8	9	7	11	7	6	6	2	1	1	0	2	2	0	0	0	0	0	0	0	50.2041	49.0196	49.7059	47.8261	40.8696	41.875	40	41.7857	43.125	40	37.6471	42.6316	40	41.5385
2	2	45	5	3	44	4	3	1	2	2	0	22	15	21	16	12	8	11	9	6	5	8	0	3	4	2	1	1	5	2	0	4	3.85714	1	1	48.1633	47.0588	55.5882	39.1304	49.5652	51.25	50	38.2143	41.0417	52.1951	43.5294	42.6316	58.1818	56.3736
2	2	50	5	2	41	3	1	1	2	2	1	16	20.7273	20.5833	20	6	8	10	5	3	4	6	1	2	1	0	1	2	0	6	0	0	0	1	0	42.0408	45.098	49.7059	43.4783	45.2174	41.875	40	38.2143	43.125	40	55.2941	42.6316	40	41.5385
2	2	45	5	3	44	2	3	1	2	1	0	16	23	19	16	15	12	0	0	8	12	4	6	3	3	3	7	11	5	5	1	5	1	0	2	52.2449	60.7843	43.8235	65.2174	49.5652	48.125	55	59.6429	61.875	52.1951	52.3529	47.8947	62.7273	45.3846
2	1	48	5	3	42	4	3	1	2	1	0	21	21	14	11	17	2	18	3	12	10	11	3	6	11	3	8	15	11	7	3	4	3	2	7	60.4082	56.8627	64.4118	52.1739	62.6087	73.125	55	63.2143	70.2083	66.8293	58.2353	58.4211	58.1818	53.0769
2	2	50	4	3	40	4	3	1	2	1	2	22.5	34	14.8571	11	8	7	8	5	4	5	8	0	6	2	6	8	6	6	8	0	3	2	5	10	44.0816	47.0588	55.5882	39.1304	62.6087	45	70	63.2143	51.4583	54.6341	61.1765	42.6316	53.6364	49.2308
2	2	47	4	3	46	4	3	1	2	2	0	21	21	19	13	8	7	8	5	3.15789	1.07692	2	0	0	0	1	5.625	3	2	2.44444	0	1	0	0	2	42.3631	39.3665	37.9412	39.1304	36.5217	38.75	45	54.7321	45.2083	44.878	44.8366	42.6316	44.5455	41.5385
2	1	47	5	2	46	4	7	1	2	2	4	23	26	15	3	10	10	8	8	11	10	4	5.41667	8	1	2	6	4	4	6.11111	1	2.28571	0	1	2	58.3673	56.8627	43.8235	62.6812	71.3043	41.875	50	56.0714	47.2917	49.7561	55.6209	47.8947	50.3896	41.5385
2	2	48	4	3	48	4	3	1	2	3	1	20	29	22	15	10	9	8	6	10	21	7	5	3	6	1	12	1	1	0	0	0	0	0	0	56.3265	78.4314	52.6471	60.8696	49.5652	57.5	45	77.5	41.0417	42.439	37.6471	42.6316	40	41.5385
2	2	50	4	3	46	4	3	1	2	2	3	12	15	27	29	12	1	13	5	7	3	8	2	5	5	1	5	7	0	5	0	3	4	1	4	50.2041	43.1373	55.5882	47.8261	58.2609	54.375	45	52.5	53.5417	40	52.3529	42.6316	53.6364	56.9231
2	2	68	5	3	53	3	3	1	2	1	0	14.1818	15	26	21	9	16	14	9	18	18	15	7	8	13	10	13	7	6	3	2	0	2	0	8	72.6531	72.549	76.1765	69.5652	71.3043	79.375	90	81.0714	53.5417	54.6341	46.4706	53.1579	40	49.2308
2	2	55	4	3	47	4	3	1	2	2	0	20	21	20	17	12	9	6	9	9	11	9	3	5	9	4	11	0	1	2	0	0	4.5	1	1	54.2857	58.8235	58.5294	52.1739	58.2609	66.875	60	73.9286	38.9583	42.439	43.5294	42.6316	40	58.8462
2	2	47	4	3	39	4	3	1	3	2	1	20	17	12	18	14	14	3	6	11	7	8	2	4	2	1	9	4	1	2	1	1	0	0	2	58.3673	50.9804	55.5882	47.8261	53.913	45	45	66.7857	47.2917	42.439	43.5294	47.8947	44.5455	41.5385
2	1	46	4	3	42	2	5	1	4	2	3	6	17	19	15	4	5	13	9	4	4	6	6	7	1	1	5	9	9	7	7	3	2.25	3	5	44.0816	45.098	49.7059	65.2174	66.9565	41.875	45	52.5	57.7083	61.9512	58.2353	79.4737	53.6364	50.1923
2	2	42	4	3	39	3	3	1	3	1	3	22	24	12	10	10	9	13	15	2	5	2	0	1	2	4	1	2	2	2	0	1	6	0	2	40	47.0588	37.9412	39.1304	40.8696	45	60	38.2143	43.125	44.878	43.5294	42.6316	44.5455	64.6154
2	2	45	4	2	44	4	7	1	3	2	2	23	22	11	3	11	9	4	1.2	2	7	4	2	1	6	2	1	0	0	1	0	0	0	0	0	40	50.9804	43.8235	47.8261	40.8696	57.5	50	38.2143	38.9583	40	40.5882	42.6316	40	41.5385
2	2	45	5	3	42	4	3	1	3	2	0	19	15	21	22	5	8	10	11	13	7	7	9	10	3	7	5	8	4	7	3	6	1.125	2	2	62.449	50.9804	52.6471	78.2609	80	48.125	75	52.5	55.625	49.7561	58.2353	58.4211	67.2727	45.8654
2	2	52	4	3	44	1	7	1	3	2	0	18	16	12	0	5	5	14	15	4	1	6	1	3	3	1	4	6	2	6	2	3	1	1	5	44.0816	39.2157	49.7059	43.4783	49.5652	48.125	45	48.9286	51.4583	44.878	55.2941	53.1579	53.6364	45.3846
2	2	52	4	3	46	4	7	1	4	3	0	22	18	22	22	12	5	9	6	1	6	6	0	1	4	2	4	4	4	7	0	3	3	1	3	37.9592	49.0196	49.7059	39.1304	40.8696	51.25	50	48.9286	47.2917	49.7561	58.2353	42.6316	53.6364	53.0769
2	1	45	4	5	42	2	3	2	4	2	1	7	21	27	9	9	3	8	2	17	5	7	7	3	4	1	2	7	3	5	3	3	2	1	1	70.6122	47.0588	52.6471	69.5652	49.5652	51.25	45	41.7857	53.5417	47.3171	52.3529	58.4211	53.6364	49.2308
2	1	45	4	3	44	4	3	2	3	1	3	23	27	8	1	1	0	14	0	5	4	5	2.16667	3	5	1	5	2	0	0	0	1	2	1	2	46.1224	45.098	46.7647	48.5507	49.5652	54.375	45	52.5	43.125	40	37.6471	42.6316	44.5455	49.2308
2	1							1	1	1	5	29	9	7	16	11	14	2	4	15	15	12	8	5	4	7	7	4	2	1	2	1	2	1	2	66.5306	66.6667	67.3529	73.913	58.2609	51.25	75	59.6429	47.2917	44.878	40.5882	53.1579	44.5455	49.2308
2	2				41	3	4	3	2	1	5	27.2727	23	4	5	9	7	1	4	12	11	13	1	7	3	3	7	9	4	9	3	2	0	2	3	60.4082	58.8235	70.2941	43.4783	66.9565	48.125	55	59.6429	57.7083	49.7561	64.1176	58.4211	49.0909	41.5385
2	2							1	3	3	6	25	29	14	12		3		13	5	5	6	1	1	2.25	1	3	6	2	4	0	1	1	0	0	46.1224	47.0588	49.7059	43.4783	40.8696	45.7812	45	45.3571	51.4583	44.878	49.4118	42.6316	44.5455	45.3846
2	1	48	1	7	45	1	7	1	2	2	7	29	25	19	19	8	14	4	0	1	3	5	0	1	1	0	2	7	13	10	0	4	10	2	8	37.9592	43.1373	46.7647	39.1304	40.8696	41.875	40	41.7857	53.5417	71.7073	67.0588	42.6316	58.1818	80
2	2	40	1	2	36	1	2	1	2	1	8	36	16	19	14	6	1	3	3	6	7	4	0	2	7	2	3	6	7	5	0	1	8	1	2	48.1633	50.9804	43.8235	39.1304	45.2174	60.625	50	45.3571	51.4583	57.0732	52.3529	42.6316	44.5455	72.3077
2	2	45	1	4	43	1	7	1	3	3	5	29	20	5	9	7	1	6	11	5	2	3	2	1	5	1	4	9	10	4	2	3	3	1	4	46.1224	41.1765	40.8824	47.8261	40.8696	54.375	45	48.9286	57.7083	64.3902	49.4118	53.1579	53.6364	53.0769
2	1	42	1	7	40	1	7	1	3	2	6	26	16	19	13	5	7	3	10	21	18	11	6	11	5	1	9	1	0	6	0	5	2	2	5	78.7755	72.549	64.4118	65.2174	84.3478	54.375	45	66.7857	41.0417	40	55.2941	42.6316	62.7273	49.2308
2	2	38	1	4	39	2	4	1	3	1	10	30	0	4	14	2	0	5	3	15	26	10	5	7	8	6	6	16	13	9	6	3	6	1	5	66.5306	88.2353	61.4706	60.8696	66.9565	63.75	70	56.0714	72.2917	71.7073	64.1176	74.2105	53.6364	64.6154
2	2	43	1	7	42	1	6	2	3	2	7	33	22	6	3	14	18	0	3	6	6	4	3	0	5	2	3	12	4	5	3	1	4	2	8	48.1633	49.0196	43.8235	52.1739	36.5217	54.375	50	45.3571	63.9583	49.7561	52.3529	58.4211	44.5455	56.9231
2	2	42	2	3	41	2	7	1	2	2	6	32	15	5	17	10	8	0	2	7	19	14	4	10	9	4	14	11	10	13	2	7	3	1	7	50.2041	74.5098	73.2353	56.5217	80	66.875	60	84.6429	61.875	64.3902	75.8824	53.1579	71.8182	53.0769
2	1	48	2	3	47	2	3	1	2	2	7	24	25	15	16	4	1	6	6	7	6	5	5	3	1	0	2	1	0	3	0	2	0	0	1	50.2041	49.0196	46.7647	60.8696	49.5652	41.875	40	41.7857	41.0417	40	46.4706	42.6316	49.0909	41.5385
2	2	43	2	4	43	2	3	1	3	3	5	33	35	12	7	7	6	3	5	4	3.23077	0	0	0	1	0	5	0	0	0	0	0	0	0	0	44.0816	43.5897	32.0588	39.1304	36.5217	41.875	40	52.5	38.9583	40	37.6471	42.6316	40	41.5385
2	2	34	2	3	34	1	3	1	3	1	8	25	20.7273	13	10	6	8	7	8	0	2	2	1	3	1	1	2	10.5263	14	9	4	5	6	1	4	35.9184	41.1765	37.9412	43.4783	49.5652	41.875	45	41.7857	60.8882	74.1463	64.1176	63.6842	62.7273	64.6154
2	1	48	4	3	45	4	3	1	2	2	8	32	21	6	6	7	7	7	8	3	1	6	0	2	2	1	2	8	5	6	1	3	5	2	3	42.0408	39.2157	49.7059	39.1304	45.2174	45	45	41.7857	55.625	52.1951	55.2941	47.8947	53.6364	60.7692
2	2							1	2	2	2	24	29	13	4	11	11	3	4	9	6.46154	7.7	3	4	2.25	2	5	0	1	1	1	0	0	0	1	54.2857	49.9246	54.7059	52.1739	53.913	45.7812	50	52.5	38.9583	42.439	40.5882	47.8947	40	41.5385
2	2				43	2	5	3	2	2	2	34	29	7	1	7	7	7	7	8	2	7	2	2	3	1	1	1	1	7	0	3	1	0	1	52.2449	41.1765	52.6471	47.8261	45.2174	48.125	45	38.2143	41.0417	42.439	58.2353	42.6316	53.6364	45.3846
2	2				37	1	6	2	2	2	2	28	23	7	1	7	8	7	5	1	1	1	2	0	0	0	0	3	1	4	0	0	0	1	1	37.9592	39.2157	35	47.8261	36.5217	38.75	40	34.6429	45.2083	42.439	49.4118	42.6316	40	41.5385
2	2				36	1	4	3	2	1	1	24		12		4	1	8	6	0	0	1	0	0	5	0	0	1	0	1	0	0	0	0	0	35.9184	37.2549	35	39.1304	36.5217	54.375	40	34.6429	41.0417	40	40.5882	42.6316	40	41.5385
2	2				40	2	7	3	2	1	0	31		11		4	7	0	12	4	5	7	1	3	6	1	4	2	1	1	1	3	3	1	3	44.0816	47.0588	52.6471	43.4783	49.5652	57.5	45	48.9286	43.125	42.439	40.5882	47.8947	53.6364	53.0769
2	2	48			43	1	7	1	3	3	0	36	34	1	1	6	8	5	11	14.7368	7	11	4	6	4.5	4	5	2	0	2	0	1	0	0	0	65.9936	50.9804	64.4118	56.5217	62.6087	52.8125	60	52.5	43.125	40	43.5294	42.6316	44.5455	41.5385
2	2							1	3	1	1	27	27	22	22	7	3	1	5	4	2	7	1	3	3	2	3	1	0	4	1	2	2	1	1	44.0816	41.1765	52.6471	43.4783	49.5652	48.125	50	45.3571	41.0417	40	49.4118	47.8947	49.0909	49.2308
2	2				46	1		3	7	7	0	36	36	15	12	5	2	4	2	9	8	6	0	3	14	3	5	13.6842	6	13	1	5	2	2	3	54.2857	52.9412	49.7059	39.1304	49.5652	82.5	55	52.5	67.4671	54.6341	75.8824	47.8947	62.7273	49.2308
2	2		1			1		1			0	30	24	14	14	4	5	0	0	0	1	1	0	0	1	0	1	0	1	0	0	0	1	0	0	35.9184	39.2157	35	39.1304	36.5217	41.875	40	38.2143	38.9583	42.439	37.6471	42.6316	40	45.3846
2	1	32	1	5	32	2	5	2	1	1	1	32	36	13	14	4	3	2	7	0	0	1	0	1	0	0	2	14	8	11	5	8	2	1	3	35.9184	37.2549	35	39.1304	40.8696	38.75	40	41.7857	68.125	59.5122	70	68.9474	76.3636	49.2308
2	2	45	1	4	40	2	3	1	2	2	0	35	36	14	8	7	6	6	6	1	0	1	0	0	0	0	0	1	0	0	0	0	0	0	1	37.9592	37.2549	35	39.1304	36.5217	38.75	40	34.6429	41.0417	40	37.6471	42.6316	40	41.5385
2	1	38	1	3	36	2	3	1	2	1	4	31	26.1818	6	5	4	2	8.4	8	0	0	1	0	0	0	1	1	1	0	0	0	0	1	0	0	35.9184	37.2549	35	39.1304	36.5217	38.75	45	38.2143	41.0417	40	37.6471	42.6316	40	45.3846
2	2	41	1	5	41	1	4	1	2	2	0	28	20	11	22	0	0	0	0	6	9	8	0	3	2	3	6	5	6	7	0	2	2	4	3	48.1633	54.902	55.5882	39.1304	49.5652	45	55	56.0714	49.375	54.6341	58.2353	42.6316	49.0909	49.2308
2	1	47	1	6	40	1	5	1	2	2	1	27	22	14	8		1		4	5	3	6	5	6	6	1	3	6	1	3	1	2	1	0	0	46.1224	43.1373	49.7059	60.8696	62.6087	57.5	45	45.3571	51.4583	42.439	46.4706	47.8947	49.0909	45.3846
2	2	39	1	5	34	1	5	1	2	1	4	26	22	11	16	1	0	4	6	5	3	5	0	3	6	1	3	3	1	1	0	0	1	0	1	46.1224	43.1373	46.7647	39.1304	49.5652	57.5	45	45.3571	45.2083	42.439	40.5882	42.6316	40	45.3846
2	2	43	1	4	44	2	4	1	2	2	2	26	16	9	13	9	7	4	8	4	4	6	2	1	2	3	3	3	2	3	1	1	1	1	4	44.0816	45.098	49.7059	47.8261	40.8696	45	55	45.3571	45.2083	44.878	46.4706	47.8947	44.5455	45.3846
2	1	48	1	5	48	1	3	1	2	1	0	26	25	15	16	3	2	0	4	4	5	12	2	5	8	8	10	6	1	9	2	6	1	2	5	44.0816	47.0588	67.3529	47.8261	58.2609	63.75	80	70.3571	51.4583	42.439	64.1176	53.1579	67.2727	45.3846
2	1	44	1	6	41	1	7	1	3	2	0	32	34	9	8	0	0	10	7	8	10	8	1	1	1	0	2	0	0	1	0	0	0	0	0	52.2449	56.8627	55.5882	43.4783	40.8696	41.875	40	41.7857	38.9583	40	40.5882	42.6316	40	41.5385
2	2	47	1		45	1	5	1	5	3	0	31	21	3	1		3		4	5	4	8	3	4	2	2	2	0	3.5	0	0	0	1	0	0	46.1224	45.098	55.5882	52.1739	53.913	45	50	41.7857	38.9583	48.5366	37.6471	42.6316	40	45.3846
2	2	39	1		39	1		1	3	1	0	28.3636	26	8.66667	13	5	3	3	0	0	1	3	0	2	1	1	2	2.35294	3	4	1.08333	0	0	2	2	35.9184	39.2157	40.8824	39.1304	45.2174	41.875	45	41.7857	43.8603	47.3171	49.4118	48.3333	40	41.5385
2	2	40	1	5	40	1	7	1	4	2	1	29	21	6	8	9	11	1	1	7	15	8	4	6	3	1	6	2	9	7	5	4	5	1	5	50.2041	66.6667	55.5882	56.5217	62.6087	48.125	45	56.0714	43.125	61.9512	58.2353	68.9474	58.1818	60.7692
2	1	45	1	4	41	1	7	1	3	2	2	31	30	9	13	10	11	0	0	9	5	4.4	0	3	2	1	3	12	9	4	5	4	6	1	5	54.2857	47.0588	45	39.1304	49.5652	45	45	45.3571	63.9583	61.9512	49.4118	68.9474	58.1818	64.6154
2	1	50	1	6	45	1	6	1	4	3	0	27	11	15	1	6	0	1	2	6	9	3	1	3	1	1	6	4	4	1	1	0	1	0	2	48.1633	54.902	40.8824	43.4783	49.5652	41.875	45	56.0714	47.2917	49.7561	40.5882	47.8947	40	45.3846
2	2	42	1	5	39	2	5	1	4	1	4	31	28	26	24	5	5	8	8	10	9	8	4	5	1	1.16667	4	7	9	3	2	2	4.5	0	4	56.3265	54.902	55.5882	56.5217	58.2609	41.875	45.8333	48.9286	53.5417	61.9512	46.4706	53.1579	49.0909	58.8462
2	2	45	1	5	41	2	5	1	3	2	3	30	15	10	11	5	6	0	3	5	6	5	1	3	3	1	4	9	5	3	0	2	3	1	4	46.1224	49.0196	46.7647	43.4783	49.5652	48.125	45	48.9286	57.7083	52.1951	46.4706	42.6316	49.0909	53.0769
2	2	44	1		43	1		1	3	3	0	28	29	12	13	1	2	13	2	0	3	6	0	2	1	2	3	4	3	3	1	0	0	0	0	35.9184	43.1373	49.7059	39.1304	45.2174	41.875	50	45.3571	47.2917	47.3171	46.4706	47.8947	40	41.5385
2	1	53	1	7	40	2	5	1	3	1	1.09091	24	28	12	5	5	4	2	3	14	10	9	2	4	5	3	10	0	1	0	0	0	0	0	0	64.4898	56.8627	58.5294	47.8261	53.913	54.375	55	70.3571	38.9583	42.439	37.6471	42.6316	40	41.5385
2	1	50	1	6	48	1	7	1	4	4	0	27	16	22	17	8	9	5	6	9	10	9	3	8	3	2	4	18	10	12.1	4	6	0	4	8	54.2857	56.8627	58.5294	52.1739	71.3043	48.125	50	48.9286	76.4583	64.3902	73.2353	63.6842	67.2727	41.5385
2	2	49	1	6	47	1	6	1	3	3	3	31	33	13	12	4		3		6.66667	7	9	2	9.14286	4	2.33333	4.5	5	6	13	4	12.5714	1	2	3	49.5238	50.9804	58.5294	47.8261	76.2733	51.25	51.6667	50.7143	49.375	54.6341	75.8824	63.6842	97.1429	45.3846
2	1	47	1	5	47	1	7	1	3	3	1	26	26	11	12	7	7	7	8	8	8	6	2	2	3.375	1	3	12	3	8	2	6	0	1	3	52.2449	52.9412	49.7059	47.8261	45.2174	49.2969	45	45.3571	63.9583	47.3171	61.1765	53.1579	67.2727	41.5385
2	2	51	1	5	49	2	3	1	3	3	0	28	28	10	10		6		6	0	0	0	0	0	0	0	0	4	5	5	0	3	8	3	5	35.9184	37.2549	32.0588	39.1304	36.5217	38.75	40	34.6429	47.2917	52.1951	52.3529	42.6316	53.6364	72.3077
2	2	42	1	5	35	1	6	2	4	1	1	33	15	8	17	3	3	2	3	6.31579	18	7	0	4	9	1	7	5	8	5	1	3	6	3	7	48.8077	72.549	52.6471	39.1304	53.913	66.875	45	59.6429	49.375	59.5122	52.3529	47.8947	53.6364	64.6154
2	2	47	1	4	42	1	7	2	6	3	0	29	23	7	20	8	6	6	6	1	0	2	2	2	0	0	1	4	0	2	0	1	0	0	0	37.9592	37.2549	37.9412	47.8261	45.2174	38.75	40	38.2143	47.2917	40	43.5294	42.6316	44.5455	41.5385
2	2	50	2	3	39	2	7	1	1	1	1	30.5455	14	3	6	1	0	7	4	9	3	2	3	0	1	0	1	0	7	3	0	1	0	0	1	54.2857	43.1373	37.9412	52.1739	36.5217	41.875	40	38.2143	38.9583	57.0732	46.4706	42.6316	44.5455	41.5385
2	2	41	2	3	40	2	7	1	1	1	2	34	20	18	8	0	3	2	2	4	5	5	2	2	3	2.33333	4	1	0	1	1	3	0	0	0	44.0816	47.0588	46.7647	47.8261	45.2174	48.125	51.6667	48.9286	41.0417	40	40.5882	47.8947	53.6364	41.5385
2	2	38	2	4	37	2	3	1	1	1	2	26	18	14	13	7	1	0	0	4	7	7	3	3	0	0	4	1	3	6	0	2	0	1	3	44.0816	50.9804	52.6471	52.1739	49.5652	38.75	40	48.9286	41.0417	47.3171	55.2941	42.6316	49.0909	41.5385
2	2	60	2	7	47	2	7	1	1	1	2	28	33.6	13	15	8	8	2	0	4	5	1	0	0	0	1	1	10	8	3.3	1	1	3	2.33333	1	44.0816	47.0588	35	39.1304	36.5217	38.75	45	38.2143	59.7917	59.5122	47.3529	47.8947	44.5455	53.0769
2	2	46	2	5	42	2	5	2	1	1	3	27	24	11	8	7	5	1	0	11	6	5.5	5	3	3	4	5	14	5	5	4	4	2	1	4	58.3673	49.0196	48.2353	60.8696	49.5652	48.125	60	52.5	68.125	52.1951	52.3529	63.6842	58.1818	49.2308
2	2	37	2	3	41	2	3	1	2	1	0	28	23	15	24	3	3	10	3	14	7	8	4	9	4	1	3	12	4	8	1	2	2	0	4	64.4898	50.9804	55.5882	56.5217	75.6522	51.25	45	45.3571	63.9583	49.7561	61.1765	47.8947	49.0909	49.2308
2	2	47	2	5	44	2	7	1	2	1	0	32	27	13	12	6	3	7	3	5	5	4	5	3	0	0	0	5	5	3	1	3	1	1	1	46.1224	47.0588	43.8235	60.8696	49.5652	38.75	40	34.6429	49.375	52.1951	46.4706	47.8947	53.6364	45.3846
2	2	42	2	5	45	2	7	1	2	2	0	36	36	6	4	11	5	0	9	4	4	3	2	2	1	1	1	5	0	3	0	3	1	1	2	44.0816	45.098	40.8824	47.8261	45.2174	41.875	45	38.2143	49.375	40	46.4706	42.6316	53.6364	45.3846
2	2	44	2	2	42	2	5	1	2	1	2	28	20	8	8	3	1	6	7	0	1	3	2	3	0	0	3.375	2	0	2	0	0	0	0	3	35.9184	39.2157	40.8824	47.8261	49.5652	38.75	40	46.6964	43.125	40	43.5294	42.6316	40	41.5385
2	2	41	2	5	41	2	3	1	2	2	1	25	21	18.4167	12		4		2	7	4	10	2	2	11	4	4	3	2	3	1	1	1	2	2	50.2041	45.098	61.4706	47.8261	45.2174	73.125	60	48.9286	45.2083	44.878	46.4706	47.8947	44.5455	45.3846
2	2	43	2	5	42	1	3	1	2	1	0	32	29	12	15	10	9	4	1	8	7	7	4	2	3	3	5	5	9	7	1	4	2	1.16667	4	52.2449	50.9804	52.6471	56.5217	45.2174	48.125	55	52.5	49.375	61.9512	58.2353	47.8947	58.1818	49.2308
2	2	44	2	3	42	2	3	1	2	2	0	24	26	11	7	12	14	1	2	9	6	5	3	5	2	0	3	0	2	1	0	0	0	0	0	54.2857	49.0196	46.7647	52.1739	58.2609	45	40	45.3571	38.9583	44.878	40.5882	42.6316	40	41.5385
2	1	39	2	4	41	2	7	1	2	2	0	25	24	24	11	1	12.8333	8	13	11	12	5	3	2	3	4	5	3	0	2	1	0	2	0	0	58.3673	60.7843	46.7647	52.1739	45.2174	48.125	60	52.5	45.2083	40	43.5294	47.8947	40	49.2308
2	2	42	2	5	38	2	7	1	2	1	0	26	28	8	10	7	4	1	0	3	6	3	0	3.42857	2	1	3	5	7	4	1	0	4	0	1	42.0408	49.0196	40.8824	39.1304	51.4286	45	45	45.3571	49.375	57.0732	49.4118	47.8947	40	56.9231
2	1	43	2	4	41	2	5	1	2	2	2	25	12	23	23	9	4	4	8	6	3	4	4	0	2	0	3	7	5	2	2	1	0	1	2	48.1633	43.1373	43.8235	56.5217	36.5217	45	40	45.3571	53.5417	52.1951	43.5294	53.1579	44.5455	41.5385
2	1	43	2	2				1	2	1	1	32	32	7	6	11	15	0	1	4	0	1	2	2	2	0	1	11.5789	8.61538	8.55556	3	5	0	2	4	44.0816	37.2549	35	47.8261	45.2174	45	40	38.2143	63.0811	61.0131	62.8105	58.4211	62.7273	41.5385
2	2	43	2	3	38	2	3	1	2	1	0	36	31	11	4	6	8	5	9	0	0	10	1	3	4	4	3	6	9	6	1	4	1	0	5	35.9184	37.2549	61.4706	43.4783	49.5652	51.25	60	45.3571	51.4583	61.9512	55.2941	47.8947	58.1818	45.3846
2	2	44	2	2	45	3	2	1	2	1	1	29	13	8	21	2	2	2	0	6	5	3	4	4	4	0	1	1	1	0	1	1	0	0	1	48.1633	47.0588	40.8824	56.5217	53.913	51.25	40	38.2143	41.0417	42.439	37.6471	47.8947	44.5455	41.5385
2	2	42	2	4	42	2	4	1	2	1	0	32	20	15	13	2	2	0	0	8	3	4	2	1	0	0	5	6	4	8	2	3	2	1	7	52.2449	43.1373	43.8235	47.8261	40.8696	38.75	40	52.5	51.4583	49.7561	61.1765	53.1579	53.6364	49.2308
2	2	44	2	5	40	1	5	1	2	2	3.27273	24	19	13	16	4	2	8	3	14	5	8	5	3	6	3	3	7	0	3	1	2	1	0	1	64.4898	47.0588	55.5882	60.8696	49.5652	57.5	55	45.3571	53.5417	40	46.4706	47.8947	49.0909	45.3846
2	2	44	2	3	39	2	3	1	2	1	0	24	16	17	14	2	0	4	0	1	0	3	0	2	0	0	3	0	0	0	0	0	0	0	1	37.9592	37.2549	40.8824	39.1304	45.2174	38.75	40	45.3571	38.9583	40	37.6471	42.6316	40	41.5385
2	2	47	2	3	46	2	3	1	2	2	1	34	35	5	8	5	3	9	13	0	1	1	0	1	0	2	0	0	1	0	0	0	0	0	0	35.9184	39.2157	35	39.1304	40.8696	38.75	50	34.6429	38.9583	42.439	37.6471	42.6316	40	41.5385
2	1	46	2	3	48	1	7	1	2	2	0	30	35	8	4	11	11	2	2	2	2	2	1	0	0	0	1	0	0	0	0	0	0	0	0	40	41.1765	37.9412	43.4783	36.5217	38.75	40	38.2143	38.9583	40	37.6471	42.6316	40	41.5385
2	2	48	2	5	48	2	3	1	2	2	0	25	17	18	23	4	3	6	3	0	1	4	0	3	1	1	3	0	1	1.1	0	2.28571	0	0	3	35.9184	39.2157	43.8235	39.1304	49.5652	41.875	45	45.3571	38.9583	42.439	40.8824	42.6316	50.3896	41.5385
2	2	46	2	3	48	3	7	1	2	2	0	34	32	9	7.58333	9	9	1	1	9	2	2	1	0	2	1	2	4	1	0	0	0	1	0	0	54.2857	41.1765	37.9412	43.4783	36.5217	45	45	41.7857	47.2917	42.439	37.6471	42.6316	40	45.3846
2	2	43	2	5	48	3	5	1	2	2	0	24	14	14	4	4	5	6	12	0	7	7	0	2	3	1	5	2	0	2	0	3	0	0	0	35.9184	50.9804	52.6471	39.1304	45.2174	48.125	45	52.5	43.125	40	43.5294	42.6316	53.6364	41.5385
2	1	40	2					2	2	2		35	9	14	15	5	6	6	6	18	20	12	10	9	12	2	7	4	8	4	2	6	0	2	0	72.6531	76.4706	67.3529	82.6087	75.6522	76.25	50	59.6429	47.2917	59.5122	49.4118	53.1579	67.2727	41.5385
2	2	50	2	3	45	2	7	1	3	2	1	25	16	28	2					8	4	8	3	3	2	3	4	3	0	3	2	2	1	0	0	52.2449	45.098	55.5882	52.1739	49.5652	45	55	48.9286	45.2083	40	46.4706	53.1579	49.0909	45.3846
2	2	44	2	4	39	2	7	1	4	2	3	29	31	7	5	7	4	3	9	5	12	8	2	4	2	1	7	0	3	5	1	3	0	1	6	46.1224	60.7843	55.5882	47.8261	53.913	45	45	59.6429	38.9583	47.3171	52.3529	47.8947	53.6364	41.5385
2	1	48	2	5	41	1	7	1	4	1	0	27	9	6	2	11	7	2	0	16	11	9	8	7	2	3	7	13	8	11	4.33333	6	1	4	8	68.5714	58.8235	58.5294	73.913	66.9565	45	55	59.6429	66.0417	59.5122	70	65.4386	67.2727	45.3846
2	2	44	2	3	43	2	7	1	3	1	1.09091	29	30	13	11	5	5	5	5	8	6	3	1	1	2	1	2	8	5	7.7	4	2	3	0	2	52.2449	49.0196	40.8824	43.4783	40.8696	45	45	41.7857	55.625	52.1951	60.2941	63.6842	49.0909	53.0769
2	2	45	2	4	43	2	7	1	4	2	0	28	19	11	15	8	12	5	4	11	4	6	2	2	5	2	3	5	1	4	0	3	1	0	0	58.3673	45.098	49.7059	47.8261	45.2174	54.375	50	45.3571	49.375	42.439	49.4118	42.6316	53.6364	45.3846
2	2	47	2	5	42	2	5	1	3	1	1	27	27	8	1	7	8	3	3	8	7	4	3	2	4	1	6	1	2	4	1	3	2	1	2	52.2449	50.9804	43.8235	52.1739	45.2174	51.25	45	56.0714	41.0417	44.878	49.4118	47.8947	53.6364	49.2308
2	2	40	2	7	40	2	7	1	3	1	1	30	27	8	10	7	4	6	9	5	4	4	4	3	1	1	6	6	3	1	2	5	1	1	2	46.1224	45.098	43.8235	56.5217	49.5652	41.875	45	56.0714	51.4583	47.3171	40.5882	53.1579	62.7273	45.3846
2	2	42	2	4	42	1	7	1	4	3	4	34	10	10	2	6	3	4	4	3	4	3	0	0	0	0	3	6	7	5	0	0	3	1	5	42.0408	45.098	40.8824	39.1304	36.5217	38.75	40	45.3571	51.4583	57.0732	52.3529	42.6316	40	53.0769
2	1	42	2	3	42	1	7	1	3	1	2	36	35	10	6	0	0	0	0	9	8	8	5	3	1	1	3	1	0	1	0	0	0	0	1.125	54.2857	52.9412	55.5882	60.8696	49.5652	41.875	45	45.3571	41.0417	40	40.5882	42.6316	40	41.5385
2	2	45	2	4	42	2	3	1	3	2	0	31	24	20	8	2	1	6	0	10	12	8	3	1	5	1	6	1	1	3	1	1	2	0	1	56.3265	60.7843	55.5882	52.1739	40.8696	54.375	45	56.0714	41.0417	42.439	46.4706	47.8947	44.5455	49.2308
2	2	43	2	4	41	2	5	1	3	2	2	26	27	21	19	7	4	2	8	12	9	9	5	6	8	3	6	6	6	8	0	5	1	2	4	60.4082	54.902	58.5294	60.8696	62.6087	63.75	55	56.0714	51.4583	54.6341	61.1765	42.6316	62.7273	45.3846
2	1	44	2	5	39	1	6	1	3	2	0	25	32	12	0	5	2	7	15	11	5	3	4	3	0	0	6	9	6	3	4	2	0	1	6	58.3673	47.0588	40.8824	56.5217	49.5652	38.75	40	56.0714	57.7083	54.6341	46.4706	63.6842	49.0909	41.5385
2	1	38	2	5	39	2	7	1	3	1	0	24	18	9.75	17	9	11	4	3	8	3	5	2	3	0	1	4	2	0	1	1	0	0	0	1	52.2449	43.1373	46.7647	47.8261	49.5652	38.75	45	48.9286	43.125	40	40.5882	47.8947	40	41.5385
2	2	39	2	5	39	3	7	1	3	1	1	31	27	15	14	0	1	11	9	3	0	3	2	1	2	0	0	5	0	8	3	2	1	1	3	42.0408	37.2549	40.8824	47.8261	40.8696	45	40	34.6429	49.375	40	61.1765	58.4211	49.0909	45.3846
2	1	45	2	4	40	1	7	1	3	3	1	25	18.5455	9	14	7	6	2	6	4	3	4	0	3	2	2	3	3	2	4	0	2	1	0	2	44.0816	43.1373	43.8235	39.1304	49.5652	45	50	45.3571	45.2083	44.878	49.4118	42.6316	49.0909	45.3846
2	1	48	2	5	44	1	7	1	4	3	2	35	29	12	12	2	2	2	2	0	5	2	1	5	3	0	5	3	4	5	1	6	2	0	2	35.9184	47.0588	37.9412	43.4783	58.2609	48.125	40	52.5	45.2083	49.7561	52.3529	47.8947	67.2727	49.2308
2	1	41	2	5	37	1	5	1	3	1	0	26	19	18	17	8	6	6	6	11	1	9	4	3	3	2	5	6	3	6	3	3	0	1	5	58.3673	39.2157	58.5294	56.5217	49.5652	48.125	50	52.5	51.4583	47.3171	55.2941	58.4211	53.6364	41.5385
2	2	46	2	2	45	2	3	1	3	2	1	26	8	19	17	6	6	7	3	3	8	8	2	0	3	7	4	3	3	0	0	0	2.25	0	0	42.0408	52.9412	55.5882	47.8261	36.5217	48.125	75	48.9286	45.2083	47.3171	37.6471	42.6316	40	50.1923
2	2	44	2	5	36	2	3	1	4	1	0	29	25	10	10					1	1	1	0	2	0	1	1	9	3	5	1	2	1	1	4	37.9592	39.2157	35	39.1304	45.2174	38.75	45	38.2143	57.7083	47.3171	52.3529	47.8947	49.0909	45.3846
2	1	46	2	3	44	2	7	1	3	3	0	24	23	13	13	4	1	0	0	0	2	0	0	0	1	0	2	1	2	1	0	0	0	0	0	35.9184	41.1765	32.0588	39.1304	36.5217	41.875	40	41.7857	41.0417	44.878	40.5882	42.6316	40	41.5385
2	2	40	2	4	33	2	4	1	4	1	2	24	23	19	21	7	11	7	9	6	6	2	0	4	4	0	3	3	0	0	0	3	1	0	0	48.1633	49.0196	37.9412	39.1304	53.913	51.25	40	45.3571	45.2083	40	37.6471	42.6316	53.6364	45.3846
2	2	43	2	7	41	2	7	1	3	3	3	28	27	15	6	6	4	8	9	4	4	2	2	5	1	0	2	1	0	1	0	2	0	0	0	44.0816	45.098	37.9412	47.8261	58.2609	41.875	40	41.7857	41.0417	40	40.5882	42.6316	49.0909	41.5385
2	1	46	2	4	41	2	4	1	3	2	3	30	25	5	3	1	2	0	0	10	2	3	3	2	4.5	0	4	0	1.4	0	0	1.33333	0	0	0	56.3265	41.1765	40.8824	52.1739	45.2174	52.8125	40	48.9286	38.9583	43.4146	37.6471	42.6316	46.0606	41.5385
2	1	43	2	5	40	2	7	1	3	1	1	26	21	17	4	12.8333	7	1.2	5	4	4	6	1	3	3	1	5	5	10	9	3	3	1	3	7	44.0816	45.098	49.7059	43.4783	49.5652	48.125	45	52.5	49.375	64.3902	64.1176	58.4211	53.6364	45.3846
2	2	43	2	3	37	2	7	1	3	1	0	25	24	11	7	8	7	3	0	6	8	7	2	2	1	0	6	1	0	0	0	0	0	0	1	48.1633	52.9412	52.6471	47.8261	45.2174	41.875	40	56.0714	41.0417	40	37.6471	42.6316	40	41.5385
2	2	48	2	3	47	1	7	1	4	3	0	32	27	8	5	6	2	3	7	1	3	3	0	3	5	0	4	1	2	1	0	1	0	0	0	37.9592	43.1373	40.8824	39.1304	49.5652	54.375	40	48.9286	41.0417	44.878	40.5882	42.6316	44.5455	41.5385
2	1	48	2	3	47	1	7	1	3	1	0	25.0909	25	13	13	2	0	1	1	14	12	5	7	5	6	2	8	1	0	2	0	1	0	0	1	64.4898	60.7843	46.7647	69.5652	58.2609	57.5	50	63.2143	41.0417	40	43.5294	42.6316	44.5455	41.5385
2	2	50	2	5	49	1	7	1	3	3	0	25	21	15	16	3	7	4	7	1	0	3	0	1	0	0	1	1.05263	0	3	0	1	0	0	0	37.9592	37.2549	40.8824	39.1304	40.8696	38.75	40	38.2143	41.1513	40	46.4706	42.6316	44.5455	41.5385
2	1	49	2	5	46	1	5	1	4	4	0	28.8	32	5	0	5	3	7	8	4	0	3	2	2	1	0	0	7	1	4	0	2	1	0	0	44.0816	37.2549	40.8824	47.8261	45.2174	41.875	40	34.6429	53.5417	42.439	49.4118	42.6316	49.0909	45.3846
2	2	41	2	3	40	1	7	3	3	1	0	31	30.5455	14.0833	5	11	8	3	3	5	10	5	1	2	5	2	6	0	1	4	0	2	0	0	0	46.1224	56.8627	46.7647	43.4783	45.2174	54.375	50	56.0714	38.9583	42.439	49.4118	42.6316	49.0909	41.5385
2	2	44	3	3	43	2	3	1	1	1	1	35	24	28	4	2	0	11	10	19	13	9	7	4	5	1	8	3	1	2	0	1	1	1	0	74.6939	62.7451	58.5294	69.5652	53.913	54.375	45	63.2143	45.2083	42.439	43.5294	42.6316	44.5455	45.3846
2	2	56	3	3	40	2	3	1	1	1	0	35	35	10	11	2	1	5	0	8	10	9	0	3	0	2	8	7	10	5	0	3	3	0	4	52.2449	56.8627	58.5294	39.1304	49.5652	38.75	50	63.2143	53.5417	64.3902	52.3529	42.6316	53.6364	53.0769
2	2	52	3	3	46	2	3	1	1	1	2	24	19	17	10	2	6	7	6	3	8	4	0	2	1	0	0	1	6	3	0	2	1	1	2	42.0408	52.9412	43.8235	39.1304	45.2174	41.875	40	34.6429	41.0417	54.6341	46.4706	42.6316	49.0909	45.3846
2	2	44	3		44	3	3	2	1		0	29		8		9	10	0	2	0	2	0	0	0	0	0	2	1	3	0	0	0	1	0	0	35.9184	41.1765	32.0588	39.1304	36.5217	38.75	40	41.7857	41.0417	47.3171	37.6471	42.6316	40	45.3846
2	2	46	3	5	45	3	3	2	1	1	0	33	28	14	9	5	8	1	2	2	0	0	1	0	1	0	1	1	1	0	0	0	2	0	0	40	37.2549	32.0588	43.4783	36.5217	41.875	40	38.2143	41.0417	42.439	37.6471	42.6316	40	49.2308
2	2	48	3	3	49	2	3	3	1	1	0	33	21	12	7	4	4	7	7	8	11	8	1	6	2	2	8	6	1	2	1	4	0	0	6	52.2449	58.8235	55.5882	43.4783	62.6087	45	50	63.2143	51.4583	42.439	43.5294	47.8947	58.1818	41.5385
2	2	44	3	3	44	3	3	1	2	1	0	33	25	13	14					6	5	5	1	4	3	3	1	1	0	0	0	0	1	0	0	48.1633	47.0588	46.7647	43.4783	53.913	48.125	55	38.2143	41.0417	40	37.6471	42.6316	40	45.3846
2	2	50	3	5	43	3	3	1	2	1	0	24	22	8	9		10	6	6	7	9	9	0	4	0	2.33333	6.75	8	12	8	1	2	1	6	6	50.2041	54.902	58.5294	39.1304	53.913	38.75	51.6667	58.75	55.625	69.2683	61.1765	47.8947	49.0909	45.3846
2	1	49	3	3	45	2	3	1	2	2	0	31	31	11	11	4	4	1	1	1	3	1	0	0	1	0	3	0	3	1	0	1	4	0	2	37.9592	43.1373	35	39.1304	36.5217	41.875	40	45.3571	38.9583	47.3171	40.5882	42.6316	44.5455	56.9231
2	1	39	3	2	40	2	3	1	2	1	4	32	29	2	0	7	11	6	7	1	1	2	0	2	1	0	2	3	7	0	1	1	3	0	4	37.9592	39.2157	37.9412	39.1304	45.2174	41.875	40	41.7857	45.2083	57.0732	37.6471	47.8947	44.5455	53.0769
2	1	46	3	2	41	2	3	1	2	1	1	30	32	10	7	7	7	4	3	7	7	5	1	4	1	0	1	0	3	3	1	0	0	0	0	50.2041	50.9804	46.7647	43.4783	53.913	41.875	40	38.2143	38.9583	47.3171	46.4706	47.8947	40	41.5385
2	2	43	3	5	38	3	5	1	2	1	4	25	14	21	28					19	3	7	7	2	2	0	3	10	7	6	4	2	1	1	2	74.6939	43.1373	52.6471	69.5652	45.2174	45	40	45.3571	59.7917	57.0732	55.2941	63.6842	49.0909	45.3846
2	1	46	3	2	38	2	7	1	2	1	0	29	33	22	20	3	10	3	5	14	9	7	2	2	4	6	5	11	6	4	0	2	3	3	3	64.4898	54.902	52.6471	47.8261	45.2174	51.25	70	52.5	61.875	54.6341	49.4118	42.6316	49.0909	53.0769
2	1	40	3	5	40	3	5	1	2	1	2	24	22.9091	16	18	8	5	5	6	4	9	4	2	2	5	5	7	6	6	2	2	1	1	2	2	44.0816	54.902	43.8235	47.8261	45.2174	54.375	65	59.6429	51.4583	54.6341	43.5294	53.1579	44.5455	45.3846
2	2	46	3	3	40	3	3	1	2	1	2	36	3	13	23	11	11	0	0	14	9	11	5	8	8	6	6	11	6	6	3	2	6.75	3	6	64.4898	54.902	64.4118	60.8696	71.3043	63.75	70	56.0714	61.875	54.6341	55.2941	58.4211	49.0909	67.5
2	2	45	3	3	43	4	5	1	2	1	0	25	25	11	11	0	2	5	15	8	10	7	2	0	1	3	5	5	2	4	0	2	0	1	3.375	52.2449	56.8627	52.6471	47.8261	36.5217	41.875	55	52.5	49.375	44.878	49.4118	42.6316	49.0909	41.5385
2	1	44	3		39	2		1	2	2	0	29	16	20	18	1	1	7	10	9	4	5	2	4	1	2.33333	2	10	0	1	0	0	0	0	3	54.2857	45.098	46.7647	47.8261	53.913	41.875	51.6667	41.7857	59.7917	40	40.5882	42.6316	40	41.5385
2	2	46	3	3	44	3	3	1	2	2	0	24	21	25	25					13	0	5	6	2	3	3	1	2	0	1	0	1	1	0	1	62.449	37.2549	46.7647	65.2174	45.2174	48.125	55	38.2143	43.125	40	40.5882	42.6316	44.5455	45.3846
2	1	42	3	3	43	2	7	1	2	1	0	26	25	10	8	6	8	0	0	1	3	3	1	2	0	0	4	2	0	2	0	1	0	0	1	37.9592	43.1373	40.8824	43.4783	45.2174	38.75	40	48.9286	43.125	40	43.5294	42.6316	44.5455	41.5385
2	2	41	3	3	40	2	3	1	2	1	2	33	21	13	14	2	5	5	15	9	4	5	1	5	10.125	1	2	9	7	5	3	5	2	1	5	54.2857	45.098	46.7647	43.4783	58.2609	70.3906	45	41.7857	57.7083	57.0732	52.3529	58.4211	62.7273	49.2308
2	2	40	3	4	40	2	3	1	2	1	4	28	17	16	12					10	3.23077	4	5	0	4.5	5	4	8	5	5	2	2	2	1	1	56.3265	43.5897	43.8235	60.8696	36.5217	52.8125	65	48.9286	55.625	52.1951	52.3529	53.1579	49.0909	49.2308
2	2	53	3	3	50	3	3	1	2	1	0	25	24	16	16	0	4.66667	0	2	4	6	3	2	1	5.625	2	4	0	0	0	0	0	0	0	0	44.0816	49.0196	40.8824	47.8261	40.8696	56.3281	50	48.9286	38.9583	40	37.6471	42.6316	40	41.5385
2	1	51	3	3	48	2	5	1	2	1	0	27	18	6	6	9	12	5	5	1	0	1	0	1	0	0	0	2	2	0	2	1	0	0	3	37.9592	37.2549	35	39.1304	40.8696	38.75	40	34.6429	43.125	44.878	37.6471	53.1579	44.5455	41.5385
2	1	51	3	2	47	2	3	1	2	1	1	33	17	8	16	8	8	6	11	6	7	6	0	3	5	0	7	4	5	5	1	0	1	1	2	48.1633	50.9804	49.7059	39.1304	49.5652	54.375	40	59.6429	47.2917	52.1951	52.3529	47.8947	40	45.3846
2	1	38	3	2	36	1	7	1	3	2	0	29	25	14	10	0	0	1	3	1	0	1	0	0	0	0	0	0	3	3	0	2	0	0	1	37.9592	37.2549	35	39.1304	36.5217	38.75	40	34.6429	38.9583	47.3171	46.4706	42.6316	49.0909	41.5385
2	2	40	3	3	41	2	3	1	3	1	0	27	32	6	2	5	2	1	0	0	1	3	0	1	0	0	0	0	1	4	0	2	0	0	0	35.9184	39.2157	40.8824	39.1304	40.8696	38.75	40	34.6429	38.9583	42.439	49.4118	42.6316	49.0909	41.5385
2	1	43	3	6	42	2	7	1	3	2	0	25	23	9	12	6	1	7	3	17	17	15	8	6	13	10	12	6	3	3	0	1	4	0	0	70.6122	70.5882	76.1765	73.913	62.6087	79.375	90	77.5	51.4583	47.3171	46.4706	42.6316	44.5455	56.9231
2	2	46	3	2	42	2	2	1	3	1	0	28	18	13	15	9	8	3	5	4	3	6	0	2	1	1	1	0	0	0	0	0	0	0	0	44.0816	43.1373	49.7059	39.1304	45.2174	41.875	45	38.2143	38.9583	40	37.6471	42.6316	40	41.5385
2	1	45	3	3				1	3	2	0	27	23	15	13	3	3	3	3	3	3	2	1	2	1	0	2	0	0	0	0	0	0	0	0	42.0408	43.1373	37.9412	43.4783	45.2174	41.875	40	41.7857	38.9583	40	37.6471	42.6316	40	41.5385
2	1	46	3	3	35	2	3	2	3	1	4	36	18	15.1667	14	5	6	7.2	6	7	5	5	1	3	8	1	4	1.05263	3	2	0	0	3	0	0	50.2041	47.0588	46.7647	43.4783	49.5652	63.75	45	48.9286	41.1513	47.3171	43.5294	42.6316	40	53.0769
2	2	43	4	3	42	4	7	1	1	1	2	31	32	0	0	6	4	8	7	1	8	5	1	5	3	2	7	1	3	5	1	2	5	2	2	37.9592	52.9412	46.7647	43.4783	58.2609	48.125	50	59.6429	41.0417	47.3171	52.3529	47.8947	49.0909	60.7692
2	2	46	5	1	38	3	7	1	1	1	4	36	36	6	6	6	3	2	6	3	3	2	0	3	6	0	4	4.21053	1	3	1	3	1	0	2	42.0408	43.1373	37.9412	39.1304	49.5652	57.5	40	48.9286	47.7303	42.439	46.4706	47.8947	53.6364	45.3846
2	2	43	4	3	42	3	3	1	1	1	0	35	27	8	11	8	14	3	11	6	1	3	1	0	3	0	2	7	9.69231	6	2	6	3	3	6	48.1633	39.2157	40.8824	43.4783	36.5217	48.125	40	41.7857	53.5417	63.6398	55.2941	53.1579	67.2727	53.0769
2	2	52	4	3	41	2	7	1	1	1	1	31	26	11	16	3	5	5	3	5	7	5	1	5	4	1	7	1	0	0	0	0	2	0	1	46.1224	50.9804	46.7647	43.4783	58.2609	51.25	45	59.6429	41.0417	40	37.6471	42.6316	40	49.2308
2	2	51	4	3	47	4	3	1	1		1	36	22	11	1	7	14	4	6	11	3	6	5	2	3	2	4	2	0	1	2	1	4	1	0	58.3673	43.1373	49.7059	60.8696	45.2174	48.125	50	48.9286	43.125	40	40.5882	53.1579	44.5455	56.9231
2	2	46	4	2	42	3	7	1	2	1	0	28	25	11	0	7	4	3	4	2	1	2	0	1	0	1	3	0	0	0	0	0	0	0	0	40	39.2157	37.9412	39.1304	40.8696	38.75	45	45.3571	38.9583	40	37.6471	42.6316	40	41.5385
2	1	46	5	3	45	3	7	1	2	1	2	35	34	14	16	6	7	4	6	9	6	1	3	5	1	0	1	6	3	3	1	4	0	0	1	54.2857	49.0196	35	52.1739	58.2609	41.875	40	38.2143	51.4583	47.3171	46.4706	47.8947	58.1818	41.5385
2	1	42	4	3	43	4	3	1	2	1	1	26	30	2.16667	3	1	2	1.2	1	8	17	12	2	6	3	3	10	0	6	2	0	3	1	0	4	52.2449	70.5882	67.3529	47.8261	62.6087	48.125	55	70.3571	38.9583	54.6341	43.5294	42.6316	53.6364	45.3846
2	1	46	4	2	45	3	3	1	2	1	0	25	20	14	10	0	17	10	14	1	3	3	2	1	1	1.16667	6	0	1	0	1	1	2	0	0	37.9592	43.1373	40.8824	47.8261	40.8696	41.875	45.8333	56.0714	38.9583	42.439	37.6471	47.8947	44.5455	49.2308
2	2	46	4	2	40	3	2	1	2	1	0	25	21	11	13	1	2	0	0	8	5	5	3	1	9	3	6	2	2	1	0	0	6	0	1	52.2449	47.0588	46.7647	52.1739	40.8696	66.875	55	56.0714	43.125	44.878	40.5882	42.6316	40	64.6154
2	2	50	4	3	45	2	3	1	2	2	0	34	16.8	10	16.25	2	2	0	0	7	2	5	4	1	2	1	0	6	1	6	0	2	2	0	1	50.2041	41.1765	46.7647	56.5217	40.8696	45	45	34.6429	51.4583	42.439	55.2941	42.6316	49.0909	49.2308
2	2	46	4	3	44	4	3	1	2	2	2	26	26	9	9	7	6	1	4	9	14	11	2	6	7	4	7	1	0	2	0	2	1	0	1	54.2857	64.7059	64.4118	47.8261	62.6087	60.625	60	59.6429	41.0417	40	43.5294	42.6316	49.0909	45.3846
2	1	44	4	5	44	2	7	1	2	2	1	24	24	9	12	2	7	0	8	12	9	13	2	5	4	3	5	12	12	8	2	6	2	4	5	60.4082	54.902	70.2941	47.8261	58.2609	51.25	55	52.5	63.9583	69.2683	61.1765	53.1579	67.2727	49.2308
2	2	48	5	2	40	5	3	1	2	1	2	24	31	7	3	6	1	1	0	2	9	6	3	2	1	1	3	1.81818	5.6	4.125	0	2.66667	0	0	9	40	54.902	49.7059	52.1739	45.2174	41.875	45	45.3571	42.7462	53.6585	49.7794	42.6316	52.1212	41.5385
2	2	43	4	3	44	4	7	1	2	2	0	27	25	9	10	2	1	9	10	5	1	4	1	0	2	1	1	1	2	4	0	2	0	0	1	46.1224	39.2157	43.8235	43.4783	36.5217	45	45	38.2143	41.0417	44.878	49.4118	42.6316	49.0909	41.5385
2	2	50	4	2	41	4	7	1	2	1	0	33	22	7	16	5	9	6	11	8	4	5	5	4	6	1	2	0	0	1	1	0	0	0	1	52.2449	45.098	46.7647	60.8696	53.913	57.5	45	41.7857	38.9583	40	40.5882	47.8947	40	41.5385
2	1	45	5	2	40	2	7	1	2	2	1	29	27	10	9	8	1	3	2	6	2	5	2	5	3	1	3	5	5	4	1	4	0	0	2	48.1633	41.1765	46.7647	47.8261	58.2609	48.125	45	45.3571	49.375	52.1951	49.4118	47.8947	58.1818	41.5385
2	2	47	4	3	42	3	7	1	2	1	0	35	29	9.75	9	5	3	6	1	5	3	1	2	0	1	1	2	1	0	1	0	0	0	0	1	46.1224	43.1373	35	47.8261	36.5217	41.875	45	41.7857	41.0417	40	40.5882	42.6316	40	41.5385
2	2	49	4	3	44	4	7	1	2	2	0	25.0909	22	5	9.75	5	8	5	2	11	4	5	2	4	1	5	6	3	2	2	1	0	6	0	3	58.3673	45.098	46.7647	47.8261	53.913	41.875	65	56.0714	45.2083	44.878	43.5294	47.8947	40	64.6154
2	2	41	4	3	40	2	7	1	2	1	2	31	29	16	9	8	9	4	5	1	2	3	0	1	0	0	3	0	0	0	0	1	0	0	1	37.9592	41.1765	40.8824	39.1304	40.8696	38.75	40	45.3571	38.9583	40	37.6471	42.6316	44.5455	41.5385
2	2	39	4	2	39	4	3	1	2	1	0	24	24	14	14	7	14	6	6	3	9	3	1	2	5	2	5	2	7	2	1	2	6	0	3	42.0408	54.902	40.8824	43.4783	45.2174	54.375	50	52.5	43.125	57.0732	43.5294	47.8947	49.0909	64.6154
2	1	45	4	3	40	4	3	1	2	1	3	33	32.7273	7	8.27273	0	0	1	3.6	0	0	0	0	0	1	0	0	0	0	0	0	0	0	0	0	35.9184	37.2549	32.0588	39.1304	36.5217	41.875	40	34.6429	38.9583	40	37.6471	42.6316	40	41.5385
2	1	51	5	1	42	4	2	1	2	2	0	24	22	16	15	7	9	7	10	18.9474	14	11	7	3.42857	12	6	6	7	1	0	2	0	0	0	2	74.5865	64.7059	64.4118	69.5652	51.4286	76.25	70	56.0714	53.5417	42.439	37.6471	53.1579	40	41.5385
2	1	52	4	3	44	4	3	1	2	2	0	36	32	17	25	8	6	0	7	1	0	2	0	0	0	0	0	2	3	3	1	2	1	1	3	37.9592	37.2549	37.9412	39.1304	36.5217	38.75	40	34.6429	43.125	47.3171	46.4706	47.8947	49.0909	45.3846
2	2	51	4	3	39	4	3	1	2	1	4	26	21	11	12	5	6	4	4	4	4	6	2	5	0	1	4	9	2	6	7	5	7.875	1	5	44.0816	45.098	49.7059	47.8261	58.2609	38.75	45	48.9286	57.7083	44.878	55.2941	79.4737	62.7273	71.8269
2	2	48	4	3	46	4	3	1	2	1	0	30	12	8	12	8	4.66667	2	1	10	8	5	0	2	6	1	7	7	3	3	1	2	3	0	3	56.3265	52.9412	46.7647	39.1304	45.2174	57.5	45	59.6429	53.5417	47.3171	46.4706	47.8947	49.0909	53.0769
2	1	44	4	3	47	2	3	1	2	2	4	33	34	16	12	5	3	0	0	10	10	2	0	1	3	2	2	7	4	3	1	3	2	0	0	56.3265	56.8627	37.9412	39.1304	40.8696	48.125	50	41.7857	53.5417	49.7561	46.4706	47.8947	53.6364	49.2308
2	2	51	4	2	50	4	7	1	2	2	3	34.9091	22	13	14	0	0	1	0	5	9	5	1	4	1	0	6	2	5.38462	2	0	2	0	0	3	46.1224	54.902	46.7647	43.4783	53.913	41.875	40	56.0714	43.125	53.1332	43.5294	42.6316	49.0909	41.5385
2	1	45	5	1	42	4	3	1	3	2	1	28	24	14	25	7	7	7	6	0	0	3	1	2	2	0	0	7.36842	8	12	2.16667	3	4.5	4	11	35.9184	37.2549	40.8824	43.4783	45.2174	45	40	34.6429	54.3092	59.5122	72.9412	54.0351	53.6364	58.8462
2	1	43	4	3	43	2	3	1	3	1	0	31	34.9091	7	4	0	7	6	3	9	5	8	3	4	6	6	3	4	1	1	1	0	0	0	1	54.2857	47.0588	55.5882	52.1739	53.913	57.5	70	45.3571	47.2917	42.439	40.5882	47.8947	40	41.5385
2	2	43	4	5	40	2	3	1	3	1	1	30	30	12	12	4	3	5	8	2	2	0	0	0	1	0	1	2	2	0	0	0	1	0	1	40	41.1765	32.0588	39.1304	36.5217	41.875	40	38.2143	43.125	44.878	37.6471	42.6316	40	45.3846
2	2	38	4	3	38	4	3	1	3	1	0	29	20	10	17	7	5	4	2	3	4	1	1	1	2	4	2	0	2	0	0	0	0	0	1	42.0408	45.098	35	43.4783	40.8696	45	60	41.7857	38.9583	44.878	37.6471	42.6316	40	41.5385
2	2	43	4		37	2		1	4	3	2	36	28	8	5.41667	1	6	8	7.2	0	0	0	1	0	3	0	0	0	0	0	0	0	0	0	0	35.9184	37.2549	32.0588	43.4783	36.5217	48.125	40	34.6429	38.9583	40	37.6471	42.6316	40	41.5385
2	2	42	4	3	42	4	3	1	4	2	0	25	25	18	17	3	8	9	10	9	13	8	6	2	3	7	5	10	5	4	2	2	1	2	3	54.2857	62.7451	55.5882	65.2174	45.2174	48.125	75	52.5	59.7917	52.1951	49.4118	53.1579	49.0909	45.3846
2	2	43	4	5	43	4	3	1	3	1	0	35	28	2	0	5	5	5	6	3	0	0	1	1	4	1	1	1	0	0	0	0	0	0	0	42.0408	37.2549	32.0588	43.4783	40.8696	51.25	45	38.2143	41.0417	40	37.6471	42.6316	40	41.5385
2	2	50	4	3	43	4		1	4	2	0	30	27	9	9	6	8	1	1	1	1	2	0	1	0	0	1	1	1	0	0	0	0	0	0	37.9592	39.2157	37.9412	39.1304	40.8696	38.75	40	38.2143	41.0417	42.439	37.6471	42.6316	40	41.5385
2	2	44	4	7	47	3	7	1	3	1	0	34	23	14	17	2	2	12	13	13	3	8	3	5	5	2	4	5	7.63636	6	0	2	2	1	3.375	62.449	43.1373	55.5882	52.1739	58.2609	54.375	50	48.9286	49.375	58.6253	55.2941	42.6316	49.0909	49.2308
2	2	52	4	3	55	4	3	3	3	3	4	29	31	7	5	7	0	4	18	12	8.61538	6	5	5	7	0	6	4	1	3	4	1	1.125	0	4	60.4082	54.1478	49.7059	60.8696	58.2609	60.625	40	56.0714	47.2917	42.439	46.4706	63.6842	44.5455	45.8654
2	2	45	1	7	43	3	3	1	2	1	5	10	0	29	24	6	3	3	12	34	20	17	17	6	8	14	11	20	15	8	8	5	5	5	10	105.306	76.4706	82.0588	113.043	62.6087	63.75	110	73.9286	80.625	76.5854	61.1765	84.7368	62.7273	60.7692
2	1	45	1	4	43	1	4	1	5	5	5	19	20.7273	20	17	1	4	9	12	2	2	3	0	0	1	2	4	1	0	2	0	0	0	1	0	40	41.1765	40.8824	39.1304	36.5217	41.875	50	48.9286	41.0417	40	43.5294	42.6316	40	41.5385
2	2	41	1	4	41	1	4	1	3	2	7	15	26	21	4	6	5	8	8	6	2	5	1	2	2	2	2	8	10	6	2	4	1	0	3	48.1633	41.1765	46.7647	43.4783	45.2174	45	50	41.7857	55.625	64.3902	55.2941	53.1579	58.1818	45.3846
2	2	47	1	3	37	1	3	1	3	3	7	16	6	18	9	4	0	2	18	14	5	8	6	5	0	0	4	12.6316	3	7	5	5	0	0	5	64.4898	47.0588	55.5882	65.2174	58.2609	38.75	40	48.9286	65.2741	47.3171	58.2353	68.9474	62.7273	41.5385
2	2	43	1	3	42	1	7	1	3	3	5	20	20	14	11	3	4	5	6	5	2	5	1	0	4	0	3	7	3	5	1	0	6	1	6	46.1224	41.1765	46.7647	43.4783	36.5217	51.25	40	45.3571	53.5417	47.3171	52.3529	47.8947	40	64.6154
2	2	47	1	5	43	1	3	2	3	3	7.63636	15	17	22	20	3	3	1	11	18	14	10	3	8	7	2	8	14.7368	1	4	4	2	0	0	4	72.6531	64.7059	61.4706	52.1739	71.3043	60.625	50	63.2143	69.6601	42.439	49.4118	63.6842	49.0909	41.5385
2	2	43	2	2	42	2	3	1	1	1	10	20	17	17	10	8		5		7	19	8	3	6	8	1	5	6	13	5	1	2	7.875	5	6	50.2041	74.5098	55.5882	52.1739	62.6087	63.75	45	52.5	51.4583	71.7073	52.3529	47.8947	49.0909	71.8269
2	2	60	2	3	51	2	7	1	1	1	8	20	6	27.0833	19	8	4	6	7	18	17	14	4	7	10	4	5	8	15	11	2	6	5	2	5	72.6531	70.5882	73.2353	56.5217	66.9565	70	60	52.5	55.625	76.5854	70	53.1579	67.2727	60.7692
2	2	50	2	3	47	2	7	1	2	2	6	23	24	11	11					3	4	3	2	1	4	1	1	2	5	3	1	2	1.5	0	0	42.0408	45.098	40.8824	47.8261	40.8696	51.25	45	38.2143	43.125	52.1951	46.4706	47.8947	49.0909	47.3077
2	2		2			2			3	1	5	9	3	23	24	11	9.8	2	0	12	9	10	5	6	9	3	9	11	12	10	5	4	4	4	10	60.4082	54.902	61.4706	60.8696	62.6087	66.875	55	66.7857	61.875	69.2683	67.0588	68.9474	58.1818	56.9231
2	2	46	2	6	36	1	7	1	3	2	9.6	12	15	28	20	1	1	8	6	7	9	9	3	5	7	1	4	2	9	8	0	2	3	0	3	50.2041	54.902	58.5294	52.1739	58.2609	60.625	45	48.9286	43.125	61.9512	61.1765	42.6316	49.0909	53.0769
2	2	39	2	7	36	1	4	1	3	2	5	12	30	15	6	1	2	2	7	0	1	5	0	3	2	1	0	4	1	2	0	0	3.375	1	2	35.9184	39.2157	46.7647	39.1304	49.5652	45	45	34.6429	47.2917	42.439	43.5294	42.6316	40	54.5192
2	1	48	2	3	48	2	3	1	4	3	5	12	13	16	15	5	0	0	0	7	9	7	2	1	6	1	1	6	3	4	1	1	1	1	2	50.2041	54.902	52.6471	47.8261	40.8696	57.5	45	38.2143	51.4583	47.3171	49.4118	47.8947	44.5455	45.3846
2	2	39	2	5	36	2	5	3	3	1	6	9	23	20	12	6	6	7	7	4	2	8	6	1	8	3	5	7	9	6	4	3	3	4	7.875	44.0816	41.1765	55.5882	65.2174	40.8696	63.75	55	52.5	53.5417	61.9512	55.2941	63.6842	53.6364	53.0769
2	1	42	3	3	44	2	7	1	2	2	5	23	17	16	12	8.16667	8	2	1	9	21	9	1	5	12	3	2.25	8	9	4	3	4	6	1	6	54.2857	78.4314	58.5294	43.4783	58.2609	76.25	55	42.6786	55.625	61.9512	49.4118	58.4211	58.1818	64.6154
2	1	47	4	3	42	2	5	1	2	2	6	23	23	11	11	4	2	8	7	5	1	4	2	2	3	1	2	1	0	0	0	0	0	0	0	46.1224	39.2157	43.8235	47.8261	45.2174	48.125	45	41.7857	41.0417	40	37.6471	42.6316	40	41.5385
2	1	48	4	3	41	3	3	1	2	1	8	12	4	7	10.6364	3.5	0	3	18	4	4	4	2	3	2	1	6	10	7	8	0	3	1	2	3	44.0816	45.098	43.8235	47.8261	49.5652	45	45	56.0714	59.7917	57.0732	61.1765	42.6316	53.6364	45.3846
2	2	51	4	2	47	4	3	1	2	1	6	21	27	13	4	1	0	8	9	4	1	3	2	0	8	2	3	5	3	4	2.16667	1.14286	7.2	3	7	44.0816	39.2157	40.8824	47.8261	36.5217	63.75	50	45.3571	49.375	47.3171	49.4118	54.0351	45.1948	69.2308
2	2	54	5	2	49	2	5	1	2	1	8	19	16	18	18	4	8	5	6	21	13	10	7	6	14	4	11	0	0	0	0	0	0	0	0	78.7755	62.7451	61.4706	69.5652	62.6087	82.5	60	73.9286	38.9583	40	37.6471	42.6316	40	41.5385
2	2				39	1	3	1	2	1	1	18	21	19	15	6	4	1	1	9	11	11	2	10	6	4	7	13	13	13	5	10	7	4	8	54.2857	58.8235	64.4118	47.8261	80	57.5	60	59.6429	66.0417	71.7073	75.8824	68.9474	85.4545	68.4615
2	2				40	2	7	1	2	1	4	12	6	5	17	4	3	8	8	8	4	7	3	3	6.75	2	3	4	3	7	1	5	4	2	2	52.2449	45.098	52.6471	52.1739	49.5652	59.8438	50	45.3571	47.2917	47.3171	58.2353	47.8947	62.7273	56.9231
2	1	46		4	45		7	1	2	1	1	23	11	18	26	5	0	5	6	7.36842	7	6.6	2	5	5	1.16667	5	7	7	8	2	2	1	2	4	50.956	50.9804	51.4706	47.8261	58.2609	54.375	45.8333	52.5	53.5417	57.0732	61.1765	53.1579	49.0909	45.3846
2	2							2	2	1		19	16	25	17					8	14	6	3	1	1	3	8	2	1	0	1	0	0	0	2	52.2449	64.7059	49.7059	52.1739	40.8696	41.875	55	63.2143	43.125	42.439	37.6471	47.8947	40	41.5385
2	1	48			41			1	3	2	0	14	12	16	15	2	2	0	1	6	7	6	0	2	8	2	8	1.81818	2.8	5.5	0	2.66667	0	3.5	0	48.1633	50.9804	49.7059	39.1304	45.2174	63.75	50	63.2143	42.7462	46.8293	53.8235	42.6316	52.1212	41.5385
2	2							1	3	1	0	19	23	11	5	8	4	2	5	2	0	1	1	0	0	1	2	6	0	3	2	1	1	1	2	40	37.2549	35	43.4783	36.5217	38.75	45	41.7857	51.4583	40	46.4706	53.1579	44.5455	45.3846
2	2				31	1	7	1	4	1	3	20	21	21	19	13	9	0	8	15	13	14	3	3	5	3	12	11	6	6	0	4	3	1	3	66.5306	62.7451	73.2353	52.1739	49.5652	54.375	55	77.5	61.875	54.6341	55.2941	42.6316	58.1818	53.0769
2	2				40	2	5	1	3	1	4	20	26	18	14	3	10	2.4	13	19	22	13	4	8	10	3	8	14	12	9	4	8	13.5	2	8	74.6939	80.3922	70.2941	56.5217	71.3043	70	55	63.2143	68.125	69.2683	64.1176	63.6842	76.3636	93.4615
2	2				49	2	7	1	3	3	2	21	21	19	11.9167	1	1	4	4	1	2	5	1	3	0	0	4	2	2	3	0	2	6	0	4	37.9592	41.1765	46.7647	43.4783	49.5652	38.75	40	48.9286	43.125	44.878	46.4706	42.6316	49.0909	64.6154
2	2							2	5	3	2		13		22	1	0	5	6	8	6	12	1	1	3	4	2	13.6842	14	12	2	5	5	5	3	52.2449	49.0196	67.3529	43.4783	40.8696	48.125	60	41.7857	67.4671	74.1463	72.9412	53.1579	62.7273	60.7692
2	2				41	1	4	3	3	3	0					4	3	1	0	0	1	0	0	0	3	1	0	5	1	7.7	0	2.28571	0	1	5	35.9184	39.2157	32.0588	39.1304	36.5217	48.125	45	34.6429	49.375	42.439	60.2941	42.6316	50.3896	41.5385
2	2				49	2	7	2	3	3	1	15.2727	23	27	5	5	5	4	8	8	10	7	4	6	5	3	6	2	0	0	1	3	0	0	2	52.2449	56.8627	52.6471	56.5217	62.6087	54.375	55	56.0714	43.125	40	37.6471	47.8947	53.6364	41.5385
2	1	46	1	4	39	1	4	1	1	1	2	19	20	7	10	7		1		6	9	7	0	4	10	2	6	4	6	4	0	3	8	0	4	48.1633	54.902	52.6471	39.1304	53.913	70	50	56.0714	47.2917	54.6341	49.4118	42.6316	53.6364	72.3077
2	2	42	1	3	38	2	3	1	1	1	2	13.0909	16	24	22	5	5	6	5	8	8	6	5	5	8	1	3	10	6	5	1	1	4	1	5	52.2449	52.9412	49.7059	60.8696	58.2609	63.75	45	45.3571	59.7917	54.6341	52.3529	47.8947	44.5455	56.9231
2	1	40	1		39	2		2	1	1	2	15.2727	19	14	13	2	0	7	6	8	7	6	1	5	0	2	5	4	0	0	1	0	2	0	3	52.2449	50.9804	49.7059	43.4783	58.2609	38.75	50	52.5	47.2917	40	37.6471	47.8947	40	49.2308
2	2	52	1	4	52	1	7		2	1	0	21	21	16	11	6	7	2	2	19	9	8.8	5	5	7	3	5	21.0526	5	12	4	3	7	4	7	74.6939	54.902	57.9412	60.8696	58.2609	60.625	55	52.5	82.818	52.1951	72.9412	63.6842	53.6364	68.4615
2	2	45	1	5	40	2	5	1	2	1	0	23	22	17	17	5	14	5	3	4	1	2	1	1	1	0	2	1	0	0	0	0	0	0	1	44.0816	39.2157	37.9412	43.4783	40.8696	41.875	40	41.7857	41.0417	40	37.6471	42.6316	40	41.5385
2	1	44	1		43	1	7	1	2	1	1	18	21	21	19	3	3	3	3	1	0	4	3	0	0	1	4	2.10526	2	6.6	1	1.14286	2	2	2	37.9592	37.2549	43.8235	52.1739	36.5217	38.75	45	48.9286	43.3443	44.878	57.0588	47.8947	45.1948	49.2308
2	2	35	1	4	38	2	3	1	2	1	0	20	19	17	19.5	7	6	7.2	9	4	3	8	0	3	0	2	1	1	1	1	0	0	0	0	0	44.0816	43.1373	55.5882	39.1304	49.5652	38.75	50	38.2143	41.0417	42.439	40.5882	42.6316	40	41.5385
2	2	43	1	5	38	1	5	1	2	1	1	20	14	12	15	6	0	3	3	0	0	1	1	0	2	0	1	0	0	1	0	0	2	0	0	35.9184	37.2549	35	43.4783	36.5217	45	40	38.2143	38.9583	40	40.5882	42.6316	40	49.2308
2	2	46	1	4	41	1	6	1	2	2	1	14	19	19	14	7	7	6	7	10	10	6	6	7	9	0	7	3	1	3	0	3	0	1	0	56.3265	56.8627	49.7059	65.2174	66.9565	66.875	40	59.6429	45.2083	42.439	46.4706	42.6316	53.6364	41.5385
2	1	44	1	7	40	1	7	1	2	2	0	22	15	8	10	4.66667	7	9	11	5	0	1	1	0	0	0	3	9	0	3	2	1	1	1	4	46.1224	37.2549	35	43.4783	36.5217	38.75	40	45.3571	57.7083	40	46.4706	53.1579	44.5455	45.3846
2	2	42	1	3	33	2	5	1	2	1	0	22	19	17	5	6	4	4	5	8	10	7	7	3	3	6	5	11	6	5	1	1	2	1	4	52.2449	56.8627	52.6471	69.5652	49.5652	48.125	70	52.5	61.875	54.6341	52.3529	47.8947	44.5455	49.2308
2	2	40	1	4	35	1	4	1	2	1	0	17	16	17	16	5	18.6667	4	5	4	3	3	2	1	1	1	3	1	1	2	0	1	0	0	1	44.0816	43.1373	40.8824	47.8261	40.8696	41.875	45	45.3571	41.0417	42.439	43.5294	42.6316	44.5455	41.5385
2	2	39	1	4	35	2	3	1	2	1	3	15	2	19	13	4	3	4	6	9.47368	11	9	4	3	6	2	6	8	8	1	1	1	3.375	0	8	55.2524	58.8235	58.5294	56.5217	49.5652	57.5	50	56.0714	55.625	59.5122	40.5882	47.8947	44.5455	54.5192
2	2	42	1	4	43	1	4	1	2	1	4	22	12	16	10	5	6	5	5	4	3	5	1	2	1	2	4	6	4	6	0	3	0	1	4	44.0816	43.1373	46.7647	43.4783	45.2174	41.875	50	48.9286	51.4583	49.7561	55.2941	42.6316	53.6364	41.5385
2	2	46	1	3	46	2	3	1	2	2	2	11	28	25	2	9	11	2	1	0	5	5	1	3	8	0	6	0	1	3.3	0	0	5	0	4	35.9184	47.0588	46.7647	43.4783	49.5652	63.75	40	56.0714	38.9583	42.439	47.3529	42.6316	40	60.7692
2	1	46	1	5	31	1	5	3	2	1	0	16	10	19	17	9	9	5	6	2	3	6	3	6	1	2	4	7	4	13	4	7	6.42857	1	5	40	43.1373	49.7059	52.1739	62.6087	41.875	50	48.9286	53.5417	49.7561	75.8824	63.6842	71.8182	66.2637
2	1	31	1	3				2	2	1	3	21.6	18.5455	14	16	8	7	3	1	9	7.53846	7	4	3	5	3	5	2	7	2	0	1	3	1	2	54.2857	52.0362	52.6471	56.5217	49.5652	54.375	55	52.5	43.125	57.0732	43.5294	42.6316	44.5455	53.0769
2	1	47	1	4	46	1	7		3	3	0	21	19	19	14	7	7	1	1	3	5	7	0	2	4	1	5	3	9	8	0	3	2	2	7	42.0408	47.0588	52.6471	39.1304	45.2174	51.25	45	52.5	45.2083	61.9512	61.1765	42.6316	53.6364	49.2308
2	2	46	1	5	43	1	5	1	4	4	0	14	10	15	10	9	6	4	0	18	2	11	5	6	6	2	5	2	0	2	0	3	1	0	0	72.6531	41.1765	64.4118	60.8696	62.6087	57.5	50	52.5	43.125	40	43.5294	42.6316	53.6364	45.3846
2	2	45	1	4	38	1	5	1	3	1	3.27273	23	16	11	11	4	4	6	6	14	8.61538	11	6	5	3.375	3	4	22	14	10	7	8	3	3	4	64.4898	54.1478	64.4118	65.2174	58.2609	49.2969	55	48.9286	84.7917	74.1463	67.0588	79.4737	76.3636	53.0769
2	2	42	1	4	35	2	7	1	3	2	1	18	16	20	17	8	7	4	0	5	4	5	4	4	1	2	4	3	4	2	1	2	0	1	1	46.1224	45.098	46.7647	56.5217	53.913	41.875	50	48.9286	45.2083	49.7561	43.5294	47.8947	49.0909	41.5385
2	1	39	1	8	36	2	7	1	3	1	1	18	20	15	9	3	5.83333	4	9.6	6	14	15	4	8	6	4	15	4	14	10	0	6	5	1	8	48.1633	64.7059	76.1765	56.5217	71.3043	57.5	60	88.2143	47.2917	74.1463	67.0588	42.6316	67.2727	60.7692
2	1	38	1	5	35	1	4	1	3	1	4	21	22	30	25	3	2	6	6	22	13	14	9	4	10	8	5	17	11	15	5	3	4	5	4	80.8163	62.7451	73.2353	78.2609	53.913	70	80	52.5	74.375	66.8293	81.7647	68.9474	53.6364	56.9231
2	2	43	1	3	39	3	5	1	3	1	3	22	11	27	24	10	12	0	0	10	12	2	4	4.57143	7.5	2	8	5	9	5	0	4	2	2	9	56.3265	60.7843	37.9412	56.5217	56.3975	62.1875	50	63.2143	49.375	61.9512	52.3529	42.6316	58.1818	49.2308
2	2	42	1	4	41	2	7	1	3	1	0	11	13	35	5	8	6	6	6	7	8	4	5	1	5	5	6	2	2	2	0	0	3	0	2	50.2041	52.9412	43.8235	60.8696	40.8696	54.375	65	56.0714	43.125	44.878	43.5294	42.6316	40	53.0769
2	2	43	1	5	38	1	7	1	4	3	0	15	18	28	17.3333	5	2	3	3	7	14	17	0	7	1	7	6	2	0	7	0	5	0	1	2	50.2041	64.7059	82.0588	39.1304	66.9565	41.875	75	56.0714	43.125	40	58.2353	42.6316	62.7273	41.5385
2	2	34	1	2	31	1	6	1	3	1	4	23	23	6	8	6	6	3	0	0	5	5	1	0	0	1	3	5	6	6	0	0	0	1	4	35.9184	47.0588	46.7647	43.4783	36.5217	38.75	45	45.3571	49.375	54.6341	55.2941	42.6316	40	41.5385
2	2	42	1	4	40	1	4	1	4	1	0	22	27.2727	10.8333	12	1.16667	2	7	8	1	4	3	2	1	1	1	6	4	4	2	2	0	2	1	5	37.9592	45.098	40.8824	47.8261	40.8696	41.875	45	56.0714	47.2917	49.7561	43.5294	53.1579	40	49.2308
2	2	49	1	3	45	2	5	1	5	3	0	20	19	14.0833	7					3	12	11	1	4	8	2	7	1	3	4	0	1	1	0	2	42.0408	60.7843	64.4118	43.4783	53.913	63.75	50	59.6429	41.0417	47.3171	49.4118	42.6316	44.5455	45.3846
2	2	46	1	7	43	2	5	1	3	1	2	20	16	17	17	3	4	3	1	6	7	11	4	9	15	4	9	8.42105	3	3	1	2	7	1.16667	2	48.1633	50.9804	64.4118	56.5217	75.6522	85.625	60	66.7857	56.5022	47.3171	46.4706	47.8947	49.0909	68.4615
2	1	37	1	4	38	1	7	1	3	2	0	23	24	27	27					4	5	7	0	6	4	2	8	6	8	6.11111	3	4	2	0	5	44.0816	47.0588	52.6471	39.1304	62.6087	51.25	50	63.2143	51.4583	59.5122	55.6209	58.4211	58.1818	49.2308
2	2	38	1	5	32	1	4	1	3	1	2	17	21	16	19	7	7	2	9	5	8	8	1	5	6	3	10	10	7	7	1	3	4	3	6	46.1224	52.9412	55.5882	43.4783	58.2609	57.5	55	70.3571	59.7917	57.0732	58.2353	47.8947	53.6364	56.9231
2	2	41	1	5	36	1	4	1	3	2	1	6	5	19	21	0	0	1	1	12	13	7	0	3	5	2	5	11	9	6	0	2	2	2	6	60.4082	62.7451	52.6471	39.1304	49.5652	54.375	50	52.5	61.875	61.9512	55.2941	42.6316	49.0909	49.2308
2	1	47	1	4	42	1	4	1	3	3	1.33333	21	18	20	19	2	2	11	5	6	7	7	4	4	6	3	3	2	0	2	0	3	2.25	0	0	48.1633	50.9804	52.6471	56.5217	53.913	57.5	55	45.3571	43.125	40	43.5294	42.6316	53.6364	50.1923
2	2	44	1		42	1		1	3	2	0	20	20	13	13	8	8	6	7	4	1	4	0	1	2	1	3	1	0	2	0	1	0	0	0	44.0816	39.2157	43.8235	39.1304	40.8696	45	45	45.3571	41.0417	40	43.5294	42.6316	44.5455	41.5385
2	2	47	1	4	43	1	5	1	3	2	3	18	10	9	15	10	10	4	9	15	7	8	8	4	3	3	5	18	7	9	6	4	3	1	3	66.5306	50.9804	55.5882	73.913	53.913	48.125	55	52.5	76.4583	57.0732	64.1176	74.2105	58.1818	53.0769
2	1	42	1	4	40	2	4	1	3	2	2	17	12	13	11	8	7	3	4	6	2	6	5	3	5	1	4	0	0	1	0	1	0	0	0	48.1633	41.1765	49.7059	60.8696	49.5652	54.375	45	48.9286	38.9583	40	40.5882	42.6316	44.5455	41.5385
2	1	39	1	5	36	1	7	1	3	1	2	19	21	22	16					9	17	6	0	1	7	2	7	1	3	1	0	1	0	0	3	54.2857	70.5882	49.7059	39.1304	40.8696	60.625	50	59.6429	41.0417	47.3171	40.5882	42.6316	44.5455	41.5385
2	1	40	1	3	38	1	3	1	3	2	2	18	9	17	5	3	4	6	5	12	9	8.8	1	5	3.375	1	8	6	8	2	0	2	3	0	3	60.4082	54.902	57.9412	43.4783	58.2609	49.2969	45	63.2143	51.4583	59.5122	43.5294	42.6316	49.0909	53.0769
2	1	41	1	3	40	1	3	1	4	3	3	22	21	14	14	3	3	8	8	2	0	3	0	0	3	0	0	1	0	0	0	0	3	0	0	40	37.2549	40.8824	39.1304	36.5217	48.125	40	34.6429	41.0417	40	37.6471	42.6316	40	53.0769
2	2	40	1	7	38	1	4	1	3	2	1	18	17	18	14	2	6	0	2	3	7	4	0	2	2	1	3	7	4	5	1	3	1	1	2	42.0408	50.9804	43.8235	39.1304	45.2174	45	45	45.3571	53.5417	49.7561	52.3529	47.8947	53.6364	45.3846
2	2	50	1	5	46	1	7	1	5	5	0	16.3636	12	12	15	9	3	3	7	17	9	11	8	4	6	5	6	9	2	3	4	2	3	0	0	70.6122	54.902	64.4118	73.913	53.913	57.5	65	56.0714	57.7083	44.878	46.4706	63.6842	49.0909	53.0769
2	1	50	1	3	49	1	7	1	3	3	2	22	22	18	17.3333	0	0	0	0	12	16	11	5	8	6	2	7	4	6	5	1	2	3	0	3	60.4082	68.6275	64.4118	60.8696	71.3043	57.5	50	59.6429	47.2917	54.6341	52.3529	47.8947	49.0909	53.0769
2	1	53	1	3	50	1	7	1	5	5	1	18	22	10	8	8	7	3	6	11	6	9	4	0	9	6	3	1	1	1	1	1	0	0	0	58.3673	49.0196	58.5294	56.5217	36.5217	66.875	70	45.3571	41.0417	42.439	40.5882	47.8947	44.5455	41.5385
2	2	42	1	5	39	1	4	2	3	2	1	17	14	14	12	9	4	5	4	19	14	7	5	8	11	5	5	11	2	3	1	1	3	1	2	74.6939	64.7059	52.6471	60.8696	71.3043	73.125	65	52.5	61.875	44.878	46.4706	47.8947	44.5455	53.0769
2	1	46	2	4	45	1	5	1	1	1	0	17	9	16	6	8	5	2	0	10	8	5	1	4	0	1	6	12	11.8462	7	2	5	2	1	6	56.3265	52.9412	46.7647	43.4783	53.913	38.75	45	56.0714	63.9583	68.8931	58.2353	53.1579	62.7273	49.2308
2	2	46	2	4	41	1	7	1	1	1	1	23	23	27	6	7		2		5	3	2	1	1	1	0	1	2	2	0	1	1	0	0	0	46.1224	43.1373	37.9412	43.4783	40.8696	41.875	40	38.2143	43.125	44.878	37.6471	47.8947	44.5455	41.5385
2	1	38	2	3				2	1	1	4		20		19.5	10	11	3	8	3.15789	2	4	3	2	6	0	3	4	2	5	1	1	0	2	3	42.3631	41.1765	43.8235	52.1739	45.2174	57.5	40	45.3571	47.2917	44.878	52.3529	47.8947	44.5455	41.5385
2	2	39	2	7	35	3	5	2	1	1	2	23	5	2	15	3	5	1	8	17	10	8	3	5	12	4	5	21	13	8	5	6	12	5	3	70.6122	56.8627	55.5882	52.1739	58.2609	76.25	60	52.5	82.7083	71.7073	61.1765	68.9474	67.2727	87.6923
2	2	41	2	4	39	2	5	1	2	2	2	23	23	0	0	9	7	0	13	2	0	3	0	0	2	1	3	7	9	7	1	4	5	1	3	40	37.2549	40.8824	39.1304	36.5217	45	45	45.3571	53.5417	61.9512	58.2353	47.8947	58.1818	60.7692
2	2	45	2	5	45	2	7	1	2	1	2	9	5	26	29	3	3	7	7	13	10	12	7	8	9	3	9	20	13	16	9	8	9	6	9	62.449	56.8627	67.3529	69.5652	71.3043	66.875	55	66.7857	80.625	71.7073	84.7059	90	76.3636	76.1538
2	1	48	2	7	45	2	7	1	2	2	1	14	22	21	17	7	2.33333	0	0	6	2	6	5	3	1	5	5	0	0	0	0	1	0	0	0	48.1633	41.1765	49.7059	60.8696	49.5652	41.875	65	52.5	38.9583	40	37.6471	42.6316	44.5455	41.5385
2	2	42	2	5	40	2	5	1	2	2	4	23	19	8	8	2	1	8	10	0	0	5	1	2	0	0	0	1	2	4	1	2	0	0	0	35.9184	37.2549	46.7647	43.4783	45.2174	38.75	40	34.6429	41.0417	44.878	49.4118	47.8947	49.0909	41.5385
2	2	45	2	3	41	1	7	1	2	1	1	14	15	8	9	8	7	6	7	7	8	3.3	2	0	1	0	4	6	1	2	1	1	0	0	2	50.2041	52.9412	41.7647	47.8261	36.5217	41.875	40	48.9286	51.4583	42.439	43.5294	47.8947	44.5455	41.5385
2	2	45	2	3	38	3	3	1	2	1	0	22	20	17	18	9	1	2	0	9	4	8	3	3	3	3	2	5	2	7	4	4	2	1	4	54.2857	45.098	55.5882	52.1739	49.5652	48.125	55	41.7857	49.375	44.878	58.2353	63.6842	58.1818	49.2308
2	1	42	2	3	41	3	3	1	2	2	0	20	18	18	21	5	7	4	7	0	2	2	1	1	0	0	4	1	0	5	0	2	0	0	0	35.9184	41.1765	37.9412	43.4783	40.8696	38.75	40	48.9286	41.0417	40	52.3529	42.6316	49.0909	41.5385
2	1	46	2	4	42	4	3	1	2	2	2	20	13	18	27	5	4	0	0	13	6	6	2	4	1	0	3	17	8	7	2	4	1	0	2	62.449	49.0196	49.7059	47.8261	53.913	41.875	40	45.3571	74.375	59.5122	58.2353	53.1579	58.1818	45.3846
2	2	32	2	2	36	2	3	1	2	1	1	16	14	20	11	7	3	7	2	9	14	9.9	3	5	7	2	8	7	3	4	1	2	2	2	5	54.2857	64.7059	61.1765	52.1739	58.2609	60.625	50	63.2143	53.5417	47.3171	49.4118	47.8947	49.0909	49.2308
2	2	50	2	7	44	2	3	1	2	1	0	16	13	9	6	7	3	4	6	6	6	4	4	4	4	0	3	2	6	4	1	3	2	0	3	48.1633	49.0196	43.8235	56.5217	53.913	51.25	40	45.3571	43.125	54.6341	49.4118	47.8947	53.6364	49.2308
2	1	40	2	3	34	2	3	1	2	1	3	23	16	9	12	6	1	2	3	4	4	2	0	1	0	0	0	5.26316	12	9	4	5	9	6	6	44.0816	45.098	37.9412	39.1304	40.8696	38.75	40	34.6429	49.9232	69.2683	64.1176	63.6842	62.7273	76.1538
2	2	38	2	7	37	2	7	1	2	1	0	23	23	19	19	4	6	7	9	7	6	7	1	2	0	0	2	7.36842	2	3.3	2	1	0	0	3	50.2041	49.0196	52.6471	43.4783	45.2174	38.75	40	41.7857	54.3092	44.878	47.3529	53.1579	44.5455	41.5385
2	2	48	2	3	45	2	3	1	2	2	0	22	25	8	10	7	8	6	7	7	6	5	2	2	1	1	3.375	3	8	4	0	1	0	1	6	50.2041	49.0196	46.7647	47.8261	45.2174	41.875	45	46.6964	45.2083	59.5122	49.4118	42.6316	44.5455	41.5385
2	2	48	2	5	44	2	7	1	2	1	0	16	15	19	18	2.33333	14	10	12	3	5	4	2	3	0	0	4	0	0	0	0	1	0	0	2	42.0408	47.0588	43.8235	47.8261	49.5652	38.75	40	48.9286	38.9583	40	37.6471	42.6316	44.5455	41.5385
2	1	45	2	3	46	2	7	1	2	1	1	13	18	18	13	1	1	0	0	14	10	5	2	6	10	0	7	9	4	6	3	3	7	0	7	64.4898	56.8627	46.7647	47.8261	62.6087	70	40	59.6429	57.7083	49.7561	55.2941	58.4211	53.6364	68.4615
2	1	47	2	3	47	2		1	2	1	0	16	19	19	21	0	4	3	0	9	8	8	6	3	8	5	4	9	7	4	1	1	4.5	0	2	54.2857	52.9412	55.5882	65.2174	49.5652	63.75	65	48.9286	57.7083	57.0732	49.4118	47.8947	44.5455	58.8462
2	2	49	2	3	49	2	7	1	2	2	1	12	19	31	18	12	11	2	4	6	4	3	4	1	7	3	4	10	3	5	3	6	2	1	0	48.1633	45.098	40.8824	56.5217	40.8696	60.625	55	48.9286	59.7917	47.3171	52.3529	58.4211	67.2727	49.2308
2	1	49	2		49	2		1	2		0	21	20	20	21	4.66667	3	8	2	0	4	1	0	2	3	0	1	0	0	0	0	0	0	0	0	35.9184	45.098	35	39.1304	45.2174	48.125	40	38.2143	38.9583	40	37.6471	42.6316	40	41.5385
2	2	51	2	3	51	3	7	1	2	1	0	19	20	16	19	4	0	0	0	9	7	5	4	6	3	2	4	3	0	2	0	1	0	0	0	54.2857	50.9804	46.7647	56.5217	62.6087	48.125	50	48.9286	45.2083	40	43.5294	42.6316	44.5455	41.5385
2	1	45	2	3				3	2	1	2	0	32	24	7	0	0	0	0	7	5	6	6	2	4	4	2	1	1	2	1	0	0	0	0	50.2041	47.0588	49.7059	65.2174	45.2174	51.25	60	41.7857	41.0417	42.439	43.5294	47.8947	40	41.5385
2	1	39	2	5				2	2	1	0	12	8	6	3	0	1	7	5	9	15	5	4	4	6	2	8	1.05263	1	2	0	2	1	0	1	54.2857	66.6667	46.7647	56.5217	53.913	57.5	50	63.2143	41.1513	42.439	43.5294	42.6316	49.0909	45.3846
2	1	52	2	5	46	1	7	2	2	2	1	22	25	12	13	1	1	5	5	10	2	6	3	3	0	2	2	11.5789	6	4	1	3	3	1	6	56.3265	41.1765	49.7059	52.1739	49.5652	38.75	50	41.7857	63.0811	54.6341	49.4118	47.8947	53.6364	53.0769
2	2	49	2	3	45	2	3	1	3	3	1	19	18	10	10	2	2	4	4	6	2	4	4	2	3	2	2	12	3	3	2	1	1	0	2	48.1633	41.1765	43.8235	56.5217	45.2174	48.125	50	41.7857	63.9583	47.3171	46.4706	53.1579	44.5455	45.3846
2	2	31	2	5	31	2	5	1	3	1	4	23	16	13	12					7	6	7	1	2	4	2	3	5	5	6	1	2	5.625	1	1	50.2041	49.0196	52.6471	43.4783	45.2174	51.25	50	45.3571	49.375	52.1951	55.2941	47.8947	49.0909	63.1731
2	2	40	2	3	36	1	7	1	3	2	2	15	17	9	7	6	5	0	14	7	8	6	2	2	11	3	7	18	12	11	4	7	6	4	6	50.2041	52.9412	49.7059	47.8261	45.2174	73.125	55	59.6429	76.4583	69.2683	70	63.6842	71.8182	64.6154
2	1	41	2	5	39	2	5	1	3	3	2	19	21	19	9.45455	0	0	0	0	9	19	18	3	9	2	3	5	0	0	5	0	2	1	0	0	54.2857	74.5098	85	52.1739	75.6522	45	55	52.5	38.9583	40	52.3529	42.6316	49.0909	45.3846
2	1	42	2	5	42	1	5	1	3	3	1	18	17	17	15	6	6	6	6	12	5	4	2	2	0	0	2	2	0	0	0	2	0	0	2	60.4082	47.0588	43.8235	47.8261	45.2174	38.75	40	41.7857	43.125	40	37.6471	42.6316	49.0909	41.5385
2	1	40	2	3	38	2	4	1	3	2	0	15	15	16	12	2	2	3	1	11.6667	5.6	3.3	7.8	3	7	2.33333	6	0	0	0	0	0	0	0	0	59.7279	48.2353	41.7647	73.0435	49.5652	60.625	51.6667	56.0714	38.9583	40	37.6471	42.6316	40	41.5385
2	1	39	2	8	38	2	3	1	3	1	0	20	20	12	10	1	1	11	3	8	10	6	2	0	5	1	1	4.21053	0	2	1	1	0	0	3	52.2449	56.8627	49.7059	47.8261	36.5217	54.375	45	38.2143	47.7303	40	43.5294	47.8947	44.5455	41.5385
2	1	46	2	3				1	4	2	0	21	22	11	7	7	6	0	0	10	10	8	4	5	5	2	6	14	10	9	3	3	4.5	4.66667	10	56.3265	56.8627	55.5882	56.5217	58.2609	54.375	50	56.0714	68.125	64.3902	64.1176	58.4211	53.6364	58.8462
2	2	45	2	3	45	2	7	1	3	3	0	19.6364	17	17	19	8	16	6	5	8	7	7	1	2	3	2	4	3	0	0	1	1	2	0	2	52.2449	50.9804	52.6471	43.4783	45.2174	48.125	50	48.9286	45.2083	40	37.6471	47.8947	44.5455	49.2308
2	1	42	2	5	34	1	7	1	3	1	0	20	14	22	21	4	1	7	4	20	9	4	6	3	2	0	3	2	1	2	0	0	2	0	1	76.7347	54.902	43.8235	65.2174	49.5652	45	40	45.3571	43.125	42.439	43.5294	42.6316	40	49.2308
2	2	42	2		41	1		1	4	3	4	19	16	13	15	5	4	1	11	15	10	10	1	4	4	1	10	14	5	7	3	3	2	2	6	66.5306	56.8627	61.4706	43.4783	53.913	51.25	45	70.3571	68.125	52.1951	58.2353	58.4211	53.6364	49.2308
2	1	48	2	5	40	1	7	1	3	2		10.9091	4	15	26	3	6	7	15	8	1	8	5	2	4	2	2	10	1.4	5.5	4.33333	1.33333	2	3.5	9	52.2449	39.2157	55.5882	60.8696	45.2174	51.25	50	41.7857	59.7917	43.4146	53.8235	65.4386	46.0606	49.2308
2	1	45	2	7	40	2	5	1	4	2	0	21	25	9	8	6	6	0	0	14	10	11	7	2	3	2	5	2	0	1	2	1	2	0	2	64.4898	56.8627	64.4118	69.5652	45.2174	48.125	50	52.5	43.125	40	40.5882	53.1579	44.5455	49.2308
2	2	36	2	3	35	1	3	1	3	1	3	22	22	20	17	7	7	4	4	2	0	5	0	2	0	0	0	4	5	3	1	3	0	0	6	40	37.2549	46.7647	39.1304	45.2174	38.75	40	34.6429	47.2917	52.1951	46.4706	47.8947	53.6364	41.5385
2	2	42	2	3	38	2	7	1	4	2	0	22	16	27	15	8	7	2	3	13	18	12	6	8	10	4	10	6	2	4	1	0	4	3	2	62.449	72.549	67.3529	65.2174	71.3043	70	60	70.3571	51.4583	44.878	49.4118	47.8947	40	56.9231
2	2	64	2	8	44	1	7	1	3	3	0	6	13	20	20	7	8	7	6	0	0	2	0	1	2	0	1	0	0	3	0	1	0	0	0	35.9184	37.2549	37.9412	39.1304	40.8696	45	40	38.2143	38.9583	40	46.4706	42.6316	44.5455	41.5385
2	2	54	2	5	45	2	5	1	3	3	3	23	22	5.41667	2	5	12	5	17	4	6	7	3	5	7	4	7	0	0	0	0	0	0	0	0	44.0816	49.0196	52.6471	52.1739	58.2609	60.625	60	59.6429	38.9583	40	37.6471	42.6316	40	41.5385
2	1	49	2	3	46	2	7	1	3	1	0	22	22	17	17	7	6	5	3	4	8	11	2	5	9	2	6	0	1	5	1	3	3	0	0	44.0816	52.9412	64.4118	47.8261	58.2609	66.875	50	56.0714	38.9583	42.439	52.3529	47.8947	53.6364	53.0769
2	1	52	2	6	51	1	4	1	3	2	4	22	23	13	19	3	1	7	10	21	16	14	4	9	7	7	10	13	14	6	4	7	6	4	10	78.7755	68.6275	73.2353	56.5217	75.6522	60.625	75	70.3571	66.0417	74.1463	55.2941	63.6842	71.8182	64.6154
2	2	55	2	3	47	2	3	1	3	3	0	17	12	24	18.4167	8	7	5	5	6	6	2	3	0	4	1	3	4	1	6	3	2	2	1	1	48.1633	49.0196	37.9412	52.1739	36.5217	51.25	45	45.3571	47.2917	42.439	55.2941	58.4211	49.0909	49.2308
2	2	52	2	5	48	2	7	1	3	3	1	23	13	6	6	3	3	3	3	2	7	1	1	0	1	1	4	0	0	0	0	0	0	0	0	40	50.9804	35	43.4783	36.5217	41.875	45	48.9286	38.9583	40	37.6471	42.6316	40	41.5385
2	1	52	2	3	52	2	3	1	7	4	1	17	20	10	31	5	5	2	0	11	9	6	4	4	1	1	5	1	1	2	0	0	0	0	2	58.3673	54.902	49.7059	56.5217	53.913	41.875	45	52.5	41.0417	42.439	43.5294	42.6316	40	41.5385
2	2	50	3	4	48	1	7	1	1	1	1	13	15	20.5833	19	6	3	5	4	7	8	5	3	2	1	1	8	0	1	1	0	0	0	0	2	50.2041	52.9412	46.7647	52.1739	45.2174	41.875	45	63.2143	38.9583	42.439	40.5882	42.6316	40	41.5385
2	1	40	3	3	39	3	3	3	1	1	0	23	13	10	17	4	0	8	10	5	2	9	2	4.57143	4	4	3	3	2	1	1	2	0	0	1	46.1224	41.1765	58.5294	47.8261	56.3975	51.25	60	45.3571	45.2083	44.878	40.5882	47.8947	49.0909	41.5385
2	2	43	3	2	41	3	3	1	2	1	0	22	30	21	12					4	1	6	0	0	2	1	1	5	4	2	0	1	4	0	3	44.0816	39.2157	49.7059	39.1304	36.5217	45	45	38.2143	49.375	49.7561	43.5294	42.6316	44.5455	56.9231
2	1	43	3	3	39	1	7	1	2	2	0	17	26.1818	15	10	7	1	4	2	13	14	10	4	8	7.875	4	9	2	3	5	0	2	1.125	0	1	62.449	64.7059	61.4706	56.5217	71.3043	63.3594	60	66.7857	43.125	47.3171	52.3529	42.6316	49.0909	45.8654
2	1	45	3	3	43	3	3	1	2	2	3	20	15	10	13					15	3	10	7	4	4	3	5	2	1	3	1	1	0	0	1	66.5306	43.1373	61.4706	69.5652	53.913	51.25	55	52.5	43.125	42.439	46.4706	47.8947	44.5455	41.5385
2	1	43	3	5	43	2	5	1	2	1	2	22	19	15	13	6	15	3	0	6	9	10	2	3	3	3	4	0	0	2	0	2	0	0	0	48.1633	54.902	61.4706	47.8261	49.5652	48.125	55	48.9286	38.9583	40	43.5294	42.6316	49.0909	41.5385
2	1	46	3	5	45	2	5	1	2	1	1	15	15	19	18	6	6	6	6	14	14	10	6	7	8	3	7	1	0	0	0	0	2	0	2	64.4898	64.7059	61.4706	65.2174	66.9565	63.75	55	59.6429	41.0417	40	37.6471	42.6316	40	49.2308
2	2	44	3	7	42	2	7	1	2	2	4	12	10	28	20	5	6	0	0	4	3.23077	3	1	1	1	2	5	9	5	3	2	0	3	1	7	44.0816	43.5897	40.8824	43.4783	40.8696	41.875	50	52.5	57.7083	52.1951	46.4706	53.1579	40	53.0769
2	2	42	3	3	39	3	3	1	2	2	0	15	16.3636	21	21	5	3	0	7	13	4	6	6	4	1	3	3	1.05263	1	0	2	0	0	0	0	62.449	45.098	49.7059	65.2174	53.913	41.875	55	45.3571	41.1513	42.439	37.6471	53.1579	40	41.5385
2	2	44	3	3	45	3	3	1	2	1	0	16	10	16	12	7	7	3	9	3.15789	5	5.5	1	2.28571	0	1	5	2.10526	1	3	0	1	0	0	1	42.3631	47.0588	48.2353	43.4783	46.4596	38.75	45	52.5	43.3443	42.439	46.4706	42.6316	44.5455	41.5385
2	2	38	3	5	39	2	3	1	2	1	2	16	19	12	9	4	2	3	8	11	5	5	3	2	0	1	4	4	1	5	0	2	1	1	2	58.3673	47.0588	46.7647	52.1739	45.2174	38.75	45	48.9286	47.2917	42.439	52.3529	42.6316	49.0909	45.3846
2	2	42	3	3	41	3	3	1	2	1	0	13	12	7	5	10	5	0	0	5	1	2	2	1	1	1	1	4	2	7	1	2	0	0	1	46.1224	39.2157	37.9412	47.8261	40.8696	41.875	45	38.2143	47.2917	44.878	58.2353	47.8947	49.0909	41.5385
2	2	46	3	3	42	3	3	1	2	2	2	17	19.6364	15	17.3333	4	5	8	2	9	9	10	6	5.71429	7	5	8	0	9	9	0	6	0	0	2	54.2857	54.902	61.4706	65.2174	61.3665	60.625	65	63.2143	38.9583	61.9512	64.1176	42.6316	67.2727	41.5385
2	2	46	3	3	44	3	7	1	2	2	3	14	11	18	11	10	6	4	2	2	8	7	1	1	2	4	7	3	10	5	2	4	2.25	1	7	40	52.9412	52.6471	43.4783	40.8696	45	60	59.6429	45.2083	64.3902	52.3529	53.1579	58.1818	50.1923
2	2		3		46	2	7	1	2		2	21	16	19	21	9	5	5	5	7	7	3	1	3	4	1	4	2	5	1	1	3	3	0	3	50.2041	50.9804	40.8824	43.4783	49.5652	51.25	45	48.9286	43.125	52.1951	40.5882	47.8947	53.6364	53.0769
2	2	50	3	3	47	2	7	1	2	2	0	3	33	29	13	4	8	8	9	1	3	2	1	0	3	1	2	3	0	1	1	0	1	1	0	37.9592	43.1373	37.9412	43.4783	36.5217	48.125	45	41.7857	45.2083	40	40.5882	47.8947	40	45.3846
2	2	43	3	2	40	2	5	2	2	1	0	6	9	22	21	10	2	1	0	9	7	5	3	2	5	4	4	6	6	1	3	2	7	3	5	54.2857	50.9804	46.7647	52.1739	45.2174	54.375	60	48.9286	51.4583	54.6341	40.5882	58.4211	49.0909	68.4615
2	2	51	3		45	3			3	2	1	11		23		3	5	10	13	9	12	10	6	5	8	2	7	3	6	1	1	3	0	0	1	54.2857	60.7843	61.4706	65.2174	58.2609	63.75	50	59.6429	45.2083	54.6341	40.5882	47.8947	53.6364	41.5385
2	1	47	3	2	43	2	7	1	3	1	1	18	10	18	13	5	1	3	6	10	5	6	0	3.42857	1	1	7	6	5	2	1	0	2	0	2	56.3265	47.0588	49.7059	39.1304	51.4286	41.875	45	59.6429	51.4583	52.1951	43.5294	47.8947	40	49.2308
2	2	48	3	3	45	3	3	1	3	2	3	16	18	11	1	5	8	0	9	4	4	3	2	2	5	0	2	2	0	3	1	2	0	0	1	44.0816	45.098	40.8824	47.8261	45.2174	54.375	40	41.7857	43.125	40	46.4706	47.8947	49.0909	41.5385
2	1	41	3		39	2		1	3	2	0	21	24	21	15	5	3.5	2	4	9	5	9	3	5	9	3	4	1	6	6	0	3	0	0	2	54.2857	47.0588	58.5294	52.1739	58.2609	66.875	55	48.9286	41.0417	54.6341	55.2941	42.6316	53.6364	41.5385
2	2	47	3	2	40	2	7	1	4	2	0	20	15	15	15	3	2	6	4	2	6	7	1	0	3	2	4	6	5	7	0	1	1	2	3	40	49.0196	52.6471	43.4783	36.5217	48.125	50	48.9286	51.4583	52.1951	58.2353	42.6316	44.5455	45.3846
2	1	46	3	5	44	2	7	1	3	2	0	16	5	8	8	0	0	0	0	9	11	7	3	5	6	4	8	22	23	15	7	12	11	5	11	54.2857	58.8235	52.6471	52.1739	58.2609	57.5	60	63.2143	84.7917	96.0976	81.7647	79.4737	94.5455	83.8462
2	2	44	3	2	42	3	7	1	3	1	1	21.6	27	17	10	4	6	6	3	7	6	8	4	4	3	3	8	1	0	3	0	2	1	0	0	50.2041	49.0196	55.5882	56.5217	53.913	48.125	55	63.2143	41.0417	40	46.4706	42.6316	49.0909	45.3846
2	2	40	3	2	37	2	5	1	3	1	0	20	33	20	22	5	10	7	2	8	5	6	4	3	4	1.16667	2	4	4	5	0	3	1	1	0	52.2449	47.0588	49.7059	56.5217	49.5652	51.25	45.8333	41.7857	47.2917	49.7561	52.3529	42.6316	53.6364	45.3846
2	1	47	3	3	40	3	7	1	3	2	0	18	20	18	16	4	0	3	0	6	6	7	2	3	7	1	4	0	3	3	2	1	4	1	1	48.1633	49.0196	52.6471	47.8261	49.5652	60.625	45	48.9286	38.9583	47.3171	46.4706	53.1579	44.5455	56.9231
2	1	43	3	3	33	2	7	1	3	1	1	19	18	18	15	2	1	0	11	8	5	7	5	2	3	2	4	13	6	5	5	4	1	2	2	52.2449	47.0588	52.6471	60.8696	45.2174	48.125	50	48.9286	66.0417	54.6341	52.3529	68.9474	58.1818	45.3846
2	2	50	3	5	42	3	5	1	3	2	2	9	10	29	11	3	9	5	12	22	25	15	6	13	10	6	12	20	22	19	10	14	8	7	15	80.8163	86.2745	76.1765	65.2174	93.0435	70	70	77.5	80.625	93.6585	93.5294	95.2632	103.636	72.3077
2	1	43	3	2	46	3	2	1	3	1	1	20	22	12	12		7		7	9	1	3	2	1	0	1	2	0	3	1	0	0	0	0	1	54.2857	39.2157	40.8824	47.8261	40.8696	38.75	45	41.7857	38.9583	47.3171	40.5882	42.6316	40	41.5385
2	1	49	3	2	50	3	3	1	3	3	3	16.8		15.6		5	5	3	4	9	7	9	2	8	4	3	10	3	4	4	1	3	1	1	2	54.2857	50.9804	58.5294	47.8261	71.3043	51.25	55	70.3571	45.2083	49.7561	49.4118	47.8947	53.6364	45.3846
2	1	47	3	4	47	1	7	1	3	1	0	17	16	20	15	12	15	0	0	9	12	9	2	3	4	3	5	4	2	1	1	2	2	0	1	54.2857	60.7843	58.5294	47.8261	49.5652	51.25	55	52.5	47.2917	44.878	40.5882	47.8947	49.0909	49.2308
2	2	42	4	3	40	3	3	2	1		0	21	28	18	5	4	4	8	9	14.7368	14	8	4	1	9	1	5	1	2	3	0	0	1	0	2	65.9936	64.7059	55.5882	56.5217	40.8696	66.875	45	52.5	41.0417	44.878	46.4706	42.6316	40	45.3846
2	2	48	4	5	43	2	5	1	2	2	0	11	21	20	16	4	0	1	0	15	19	10	7	4	13	11	7	4	3	0	1	0	1	0	2	66.5306	74.5098	61.4706	69.5652	53.913	79.375	95	59.6429	47.2917	47.3171	37.6471	47.8947	40	45.3846
2	2	46	5	3	43	4	3	1	2	1	0	22	3	15	2	1	3	7	7	2	0	1	0	0	0	0	2	7	4	3	1	0	1.125	0	4	40	37.2549	35	39.1304	36.5217	38.75	40	41.7857	53.5417	49.7561	46.4706	47.8947	40	45.8654
2	2	42	4	2	41	3	7	1	2	1	1	18	25	19	7	3	0	5	8	2	2	1	3	1	2	0	0	0	0	0	0	0	0	0	0	40	41.1765	35	52.1739	40.8696	45	40	34.6429	38.9583	40	37.6471	42.6316	40	41.5385
2	2	47	5	3	45	4	3	1	2	2	0	16	15	15	17	1	1	0	3	3	3	6	0	0	2	2	2	1	1	3	1	0	0	1	1	42.0408	43.1373	49.7059	39.1304	36.5217	45	50	41.7857	41.0417	42.439	46.4706	47.8947	40	41.5385
2	2		5	3		2	7	1	2	2	0	20	17	21	19	4	0	3	0	9	11	10	2	6	10	3	7	1	2	0	0	0	4	1	3	54.2857	58.8235	61.4706	47.8261	62.6087	70	55	59.6429	41.0417	44.878	37.6471	42.6316	40	56.9231
2	1	47	4	3	44	2	3	1	2	2	0	14	16	9	8	4	5	1	2	9	12	9	1	2	3	9	6	1	1	2	1	2	3	1	2	54.2857	60.7843	58.5294	43.4783	45.2174	48.125	85	56.0714	41.0417	42.439	43.5294	47.8947	49.0909	53.0769
2	2	44	4	3	42	3	3	1	2	1	4	11	5	32	27	8	3	6	4	12	12	9	3	2	4	1	5	1	0	0	0	0	0	0	0	60.4082	60.7843	58.5294	52.1739	45.2174	51.25	45	52.5	41.0417	40	37.6471	42.6316	40	41.5385
2	2	47	4	3	44	4	3	1	2	2	0	23	23	11	11	4	5	7	1	3	6	5	3	3	4	3	8	0	0	2	0	2	2	0	2	42.0408	49.0196	46.7647	52.1739	49.5652	51.25	55	63.2143	38.9583	40	43.5294	42.6316	49.0909	49.2308
2	2	47	4	2	45	4	3	1	2	1	2	20	18	19	7	5	10	4	3	1	0	0	1	1	0	0	0	1	0	0	0	0	0	0	0	37.9592	37.2549	32.0588	43.4783	40.8696	38.75	40	34.6429	41.0417	40	37.6471	42.6316	40	41.5385
2	2	51	5	3	39	4	3	1	2	1	0	20	22	20	16	3	3.5	3	3	5	2	2	2	0	2	2	2	2.10526	1	1	1	2	0	0	2	46.1224	41.1765	37.9412	47.8261	36.5217	45	50	41.7857	43.3443	42.439	40.5882	47.8947	49.0909	41.5385
2	2	48	4	5	49	4	3	1	2	2	1	23	21	15	8	0		4		7	3	7	1	4	0	1	7	0	0	0	0	0	0	0	0	50.2041	43.1373	52.6471	43.4783	53.913	38.75	45	59.6429	38.9583	40	37.6471	42.6316	40	41.5385
2	2	49	4	3	47	4	3	1	2	2	0	18	14	12	8	7	3	3	3	7	12	6	3	6	4	0	8	4	4	5	0	1	1	1	9	50.2041	60.7843	49.7059	52.1739	62.6087	51.25	40	63.2143	47.2917	49.7561	52.3529	42.6316	44.5455	45.3846
2	2	50	4	3	46	4	3	1	2	1	0	8	27	6	9	0	0	1	1	22.1053	21.5385	12	7	6	3.375	3	13	37	23	15	14	11	0	9	8	81.0311	79.4872	67.3529	69.5652	62.6087	49.2969	55	81.0714	116.042	96.0976	81.7647	116.316	90	41.5385
2	2	50	4	3	48	4	3	1	2	2	2	21	24	15	13	7	9	6	5	8	12	7	2	6	3	1	8	0	4	2	0	1	0	1	2	52.2449	60.7843	52.6471	47.8261	62.6087	48.125	45	63.2143	38.9583	49.7561	43.5294	42.6316	44.5455	41.5385
2	2	57	4	3	54	4	3	1	2	1	0	16	12	18	20	8	8	0	0	15	12	8	8	5	4	2	4	0	0	0	1	0	0	0	0	66.5306	60.7843	55.5882	73.913	58.2609	51.25	50	48.9286	38.9583	40	37.6471	47.8947	40	41.5385
2	1	51	4	2	48	2	7	1	2	2	0	12		26		0	5	5	12	16	15	11	9	4	12	8	9	4.28571	2.33333	3.66667	0	0	0	0	0	68.5714	66.6667	64.4118	78.2609	53.913	76.25	80	66.7857	47.8869	45.6911	48.4314	42.6316	40	41.5385
2	2	46	4	3	40	4	3	1	3	1	0	14	12	15	20	7	7	4	4	7	4	5	1	1	1	2	4	9	6	6	2	2	1	1	4	50.2041	45.098	46.7647	43.4783	40.8696	41.875	50	48.9286	57.7083	54.6341	55.2941	53.1579	49.0909	45.3846
2	2	47	4	3	38	2	5	1			0	17	18	17	8	2	1	1	0	1	0	2	0	0	1	0	0	1	0	1	0	0	2	0	0	37.9592	37.2549	37.9412	39.1304	36.5217	41.875	40	34.6429	41.0417	40	40.5882	42.6316	40	49.2308
2	1	43	4	2	42	2	3	1	3	2	1	20	23	13	3	7	6	6	8	8	4	4	4	0	0	2	2	0	0	0	0	0	1	0	0	52.2449	45.098	43.8235	56.5217	36.5217	38.75	50	41.7857	38.9583	40	37.6471	42.6316	40	45.3846
2	2	42	4	3	40	2	7	1	3	3	0	14	14	25	11	12	13	1	0	6	12	6	0	5	11	3	2	2	1	0	0	0	0	0	0	48.1633	60.7843	49.7059	39.1304	58.2609	73.125	55	41.7857	43.125	42.439	37.6471	42.6316	40	41.5385
2	2	44	4	3	41	2	7	1	3	2	1	21	19	16	17	7	8	4	3	8	9	10	4	6	4	5	9	0	2	2	0	3	1	0	1	52.2449	54.902	61.4706	56.5217	62.6087	51.25	65	66.7857	38.9583	44.878	43.5294	42.6316	53.6364	45.3846
2	2	45	4	5	39	3	3	1	3	1	3	22	23	18	12	2	9	10	15	9	6	10	1	7	2	1	5	6	3	1	1	0	1	0	1	54.2857	49.0196	61.4706	43.4783	66.9565	45	45	52.5	51.4583	47.3171	40.5882	47.8947	40	45.3846
2	2	51	4	7	44	4	3	1	3	1	3	22	16	14	15					4	3	5	2	2	2	1	4	1	0	1	0	0	1	0	1	44.0816	43.1373	46.7647	47.8261	45.2174	45	45	48.9286	41.0417	40	40.5882	42.6316	40	45.3846
2	1	50	4	3	48	4	3	1	3	3	0	21	25	9	3	4	5	0	0	9	5	6	6	1.14286	5	2	7	1	0	1	0	1	1	0	1	54.2857	47.0588	49.7059	65.2174	41.4907	54.375	50	59.6429	41.0417	40	40.5882	42.6316	44.5455	45.3846
2	2	52	5	3	49	4	3	1	3	3	2	14	6	11	25	6	5	1	0	7	5	4	3	2	1	1	8	0	0	0	2	0	0	0	2	50.2041	47.0588	43.8235	52.1739	45.2174	41.875	45	63.2143	38.9583	40	37.6471	53.1579	40	41.5385
2	1	51	4	3	49	4	7	1	3	3	0	19	21	21	16.25	1	0	0	0	3	7	4	0	2	4	1	3	0	0	1	0	1	1	0	1	42.0408	50.9804	43.8235	39.1304	45.2174	51.25	45	45.3571	38.9583	40	40.5882	42.6316	44.5455	45.3846
[truncated: 80 more columns]
